# Supplementary material for: “Candidatus Campylobacter infans” detection is not associated with diarrhea in children under the age of 2 in Peru
Source: PLoS Negl Trop Dis. 2022 Oct 17;16(10):e0010869. doi: 10.1371/journal.pntd.0010869 (PMC9612815; doi:10.1371/journal.pntd.0010869)
Supplement: S2 Table — (XLSX) [file pntd.0010869.s002.xlsx]

## Sheet: qpcr
Supplementary Table 2		Highlighted Campylobacter isolates posses at least 1 mismatch at the forward or reverse primer binding sites
Isolate id	Isolate	country	species	ST (MLST)	clonal complex (MLST)	fwd% identity	fwdAlignment length	fwdMismatches	fwdGaps	rev% identity	revAlignment length	revMismatches	revGaps
105630	PV072	Peru	Campylobacter jejuni	10237	ST-354 complex	100	30	0	0	100	30	0	0
105631	PV075	Peru	Campylobacter jejuni	1212	ST-607 complex	100	30	0	0	100	30	0	0
105632	PV076	Peru	Campylobacter jejuni	1212	ST-607 complex	100	30	0	0	100	30	0	0
105633	PV077	Peru	Campylobacter jejuni	535	ST-460 complex	96.667	30	1	0	100	30	0	0
105634	PV083	Peru	Campylobacter jejuni	607	ST-607 complex	100	30	0	0	100	30	0	0
105635	PV084	Peru	Campylobacter jejuni	535	ST-460 complex	96.667	30	1	0	100	30	0	0
105636	PV086	Peru	Campylobacter coli	1173	ST-828 complex	96.429	28	1	0	100	29	0	0
105637	PV087	Peru	Campylobacter jejuni	1036	ST-353 complex	100	30	0	0	100	30	0	0
105638	PV088	Peru	Campylobacter jejuni	1365	ST-443 complex	100	30	0	0	100	30	0	0
105639	PV090	Peru	Campylobacter jejuni	1365	ST-443 complex	100	30	0	0	100	30	0	0
105640	PV091	Peru	Campylobacter coli	1055	ST-828 complex	96.429	28	1	0	100	29	0	0
105641	PV092	Peru	Campylobacter jejuni	10315	ST-353 complex	100	30	0	0	100	30	0	0
105642	PV093	Peru	Campylobacter coli	1055	ST-828 complex	96.429	28	1	0	100	29	0	0
105643	PV094	Peru	Campylobacter coli	1055	ST-828 complex	96.429	28	1	0	100	29	0	0
105644	PV097	Peru	Campylobacter sp.	10234		100	30	0	0	100	30	0	0
105645	PV098	Peru	Campylobacter sp.			100	30	0	0	100	30	0	0
105646	PV099	Peru	Campylobacter jejuni	607	ST-607 complex	100	30	0	0	100	30	0	0
105664	CW4605	Canada	Campylobacter jejuni	10220	ST-179 complex	100	30	0	0	96.667	30	1	0
105665	TTU_482	USA	Campylobacter jejuni	10221	ST-353 complex	100	30	0	0	100	30	0	0
105666	TTU_514	USA	Campylobacter jejuni	10222	ST-21 complex	100	30	0	0	100	30	0	0
105667	TTU_564	USA	Campylobacter coli	10223		96.429	28	1	0	100	29	0	0
105668	CA836	Sweden	Campylobacter jejuni	10224		96.667	30	1	0	100	30	0	0
105669	CA1129	Sweden	Campylobacter jejuni	10225	ST-353 complex	100	30	0	0	100	30	0	0
105670	CA1178	Sweden	Campylobacter jejuni	10226		100	30	0	0	96.667	30	1	0
105671	S157	Sweden	Campylobacter jejuni	10227	ST-42 complex	100	30	0	0	100	30	0	0
105746	cerdo_0.1_C1	Peru	Campylobacter coli	1826	ST-828 complex	96.429	28	1	0	100	29	0	0
105747	cerdo_0.1_C2	Peru	Campylobacter coli	1826	ST-828 complex	96.429	28	1	0	100	29	0	0
105748	cuy2_C3	Peru	Campylobacter jejuni	10316		100	30	0	0	93.103	29	2	0
105749	cuy2_C4	Peru	Campylobacter jejuni	10316		100	30	0	0	93.103	29	2	0
105750	perro3_C3A	Peru	Campylobacter jejuni	1036	ST-353 complex	100	30	0	0	100	30	0	0
105751	perro3_C3B	Peru	Campylobacter jejuni	1036	ST-353 complex	100	30	0	0	100	30	0	0
105753	perro4_C2	Peru	Campylobacter jejuni	10311		100	30	0	0	100	30	0	0
105754	pollo1_C1	Peru	Campylobacter jejuni	8741	ST-353 complex	100	30	0	0	100	30	0	0
105755	pollo1_C2	Peru	Campylobacter jejuni	8741	ST-353 complex	100	30	0	0	100	30	0	0
105756	pollo1_C3	Peru	Campylobacter jejuni	8741	ST-353 complex	100	30	0	0	100	30	0	0
105757	YZU01372	China	Campylobacter jejuni	10242		100	30	0	0	96.667	30	1	0
105758	YZU01379	China	Campylobacter jejuni	10243		100	30	0	0	96.667	30	1	0
105759	YZU01388	China	Campylobacter jejuni	10244		100	30	0	0	100	30	0	0
105760	TTU_581	Canada	Campylobacter coli	10247		96.429	28	1	0	93.103	29	2	0
105761	TTU_583	Canada	Campylobacter coli	10262		96.429	28	1	0	93.103	29	2	0
105762	TTU_586	Canada	Campylobacter coli	10263		96.429	28	1	0	93.103	29	2	0
105763	TTU_587	Canada	Campylobacter coli	10264		96.429	28	1	0	96.552	29	1	0
105766	12-02939	Germany	Campylobacter jejuni	10269	ST-353 complex	100	30	0	0	100	30	0	0
105767	12-03909	Germany	Campylobacter jejuni	10270	ST-41 complex	100	30	0	0	100	30	0	0
105768	15-00432	Germany	Campylobacter jejuni	10271	ST-464 complex	100	30	0	0	100	30	0	0
105769	BfR-CA-06058	Germany	Campylobacter jejuni	10272	ST-403 complex	96.667	30	1	0	100	30	0	0
105770	BfR-CA-10738	Germany	Campylobacter jejuni	10273	ST-61 complex	100	30	0	0	100	29	0	0
105771	BfR-CA-11066	Germany	Campylobacter jejuni	10275	ST-21 complex	100	30	0	0	100	30	0	0
105772	BfR-CA-11192	Germany	Campylobacter jejuni	10276		96.667	30	1	0	100	30	0	0
105773	BfR-CA-11258	Germany	Campylobacter jejuni	10277		100	30	0	0	100	30	0	0
105774	BfR-CA-11387	Germany	Campylobacter jejuni	10278	ST-42 complex	100	30	0	0	100	30	0	0
105775	BfR-CA-11664	Germany	Campylobacter jejuni	10280		100	30	0	0	96.667	30	1	0
105776	BfR-CA-11706	Germany	Campylobacter jejuni	10281	ST-21 complex	100	30	0	0	100	30	0	0
105777	BfR-CA-11713	Germany	Campylobacter jejuni	10282		96.667	30	1	0	100	30	0	0
105778	BfR-CA-13169	Germany	Campylobacter jejuni	10283	ST-443 complex	100	30	0	0	100	30	0	0
105779	BfR-CA-13324	Germany	Campylobacter jejuni	10284		100	30	0	0	100	30	0	0
105780	BfR-CA-13538	Germany	Campylobacter jejuni	10285	ST-61 complex	100	30	0	0	100	29	0	0
105781	BfR-CA-13824	Germany	Campylobacter jejuni	10286	ST-61 complex	100	30	0	0	100	29	0	0
105782	IMT468	Germany	Campylobacter jejuni	10287	ST-403 complex	96.667	30	1	0	100	30	0	0
105783	SRR5209469	Canada	Campylobacter jejuni	10289	ST-177 complex	100	30	0	0	100	30	0	0
105784	SRR5209472	Canada	Campylobacter jejuni	10290	ST-42 complex	100	30	0	0	100	30	0	0
105785	SRR5209509	Canada	Campylobacter jejuni	10291	ST-48 complex	100	30	0	0	100	30	0	0
105786	SRR5209515	Canada	Campylobacter jejuni	10291	ST-48 complex	100	30	0	0	100	30	0	0
105787	SRR5209555	Canada	Campylobacter jejuni	10293		100	30	0	0	96.667	30	1	0
105788	SRR5209564	Canada	Campylobacter jejuni	10296		100	30	0	0	96.667	30	1	0
105952	R16.0923	Taiwan	Campylobacter jejuni	10453	ST-21 complex	100	30	0	0	100	30	0	0
105953	R16.2563	Taiwan	Campylobacter coli	10459	ST-1150 complex	96.429	28	1	0	100	29	0	0
105954	R17.0792	Taiwan	Campylobacter jejuni	10461		100	30	0	0	96.667	30	1	0
105955	R17.3717	Taiwan	Campylobacter coli	10462		96.429	28	1	0	100	29	0	0
105956	R17.4214	Taiwan	Campylobacter jejuni	10463		100	30	0	0	100	30	0	0
105957	R17.4215	Taiwan	Campylobacter jejuni	10464	ST-574 complex	100	30	0	0	100	30	0	0
105958	R18.0117	Taiwan	Campylobacter jejuni	10467	ST-443 complex	100	30	0	0	100	30	0	0
105959	R18.0313	Taiwan	Campylobacter jejuni	10474	ST-607 complex	100	30	0	0	100	30	0	0
105960	R18.0424	Taiwan	Campylobacter coli	10478		96.429	28	1	0	100	29	0	0
105961	R18.0501	Taiwan	Campylobacter jejuni	10482		100	30	0	0	100	30	0	0
105962	R18.0901	Taiwan	Campylobacter jejuni	10483	ST-21 complex	100	30	0	0	100	30	0	0
105963	R18.0945	Taiwan	Campylobacter jejuni	10486	ST-283 complex	100	30	0	0	100	30	0	0
105964	R18.1959	Taiwan	Campylobacter jejuni	10487	ST-460 complex	96.667	30	1	0	100	30	0	0
105965	R18.1992	Taiwan	Campylobacter jejuni	10490	ST-354 complex	100	30	0	0	100	30	0	0
105966	R19.0386	Taiwan	Campylobacter jejuni	10491	ST-45 complex	100	30	0	0	100	30	0	0
105967	R19.0390	Taiwan	Campylobacter jejuni	10495		100	30	0	0	100	30	0	0
105968	R19.0444	Taiwan	Campylobacter jejuni	10498		100	30	0	0	100	30	0	0
105969	R19.0505	Taiwan	Campylobacter jejuni	10502		100	30	0	0	100	30	0	0
105970	R19.0547	Taiwan	Campylobacter jejuni	10504		100	30	0	0	100	30	0	0
105971	R19.0624	Taiwan	Campylobacter jejuni	10505	ST-353 complex	100	30	0	0	100	30	0	0
105972	R19.0816	Taiwan	Campylobacter jejuni	10506		100	30	0	0	100	30	0	0
105973	R19.0847	Taiwan	Campylobacter jejuni	10512	ST-353 complex	100	30	0	0	100	30	0	0
105974	R19.0902	Taiwan	Campylobacter jejuni	10513		100	30	0	0	96.667	30	1	0
105975	R19.0904	Taiwan	Campylobacter jejuni	10515		100	30	0	0	100	30	0	0
105976	R19.1003	Taiwan	Campylobacter jejuni	10516	ST-1332 complex	100	30	0	0	100	29	0	0
105977	R19.1161	Taiwan	Campylobacter jejuni	10517	ST-464 complex	100	30	0	0	100	30	0	0
105978	YZU1563	China	Campylobacter jejuni	10518	ST-692 complex	100	30	0	0	100	30	0	0
105979	YZU1565	China	Campylobacter jejuni	10521		100	30	0	0	96.667	30	1	0
105980	YZU1566	China	Campylobacter jejuni	10523	ST-692 complex	100	30	0	0	100	30	0	0
105981	YZU1569	China	Campylobacter jejuni	10524	ST-1034 complex	100	30	0	0	96.667	30	1	0
105982	YZU1571	China	Campylobacter jejuni	10518	ST-692 complex	100	30	0	0	100	30	0	0
105983	YZU1575	China	Campylobacter jejuni	10529		100	30	0	0	100	30	0	0
105984	YZU1593	China	Campylobacter coli	8733	ST-828 complex	96.429	28	1	0	100	29	0	0
105985	R16.3079	Taiwan	Campylobacter jejuni	10525		100	30	0	0	96.667	30	1	0
105986	R16.4334	Taiwan	Campylobacter coli	10530	ST-828 complex	96.429	28	1	0	100	29	0	0
105987	R17.1424	Taiwan	Campylobacter jejuni	10531	ST-21 complex	100	30	0	0	100	30	0	0
105988	R17.2149	Taiwan	Campylobacter jejuni	10535	ST-574 complex	100	30	0	0	100	30	0	0
105989	R17.2191	Taiwan	Campylobacter jejuni	10536		100	30	0	0	100	30	0	0
105990	R17.4440	Taiwan	Campylobacter jejuni	10540		100	30	0	0	100	30	0	0
105991	R18.0277	Taiwan	Campylobacter jejuni	10541	ST-353 complex	100	30	0	0	100	30	0	0
105992	R18.0472	Taiwan	Campylobacter jejuni	10544	ST-464 complex	100	30	0	0	100	30	0	0
105993	R18.1031	Taiwan	Campylobacter jejuni	10545	ST-257 complex	100	30	0	0	100	30	0	0
105994	R18.1373	Taiwan	Campylobacter coli	10547		96.429	28	1	0	100	29	0	0
105995	R18.1377	Taiwan	Campylobacter jejuni	10548		100	30	0	0	96.667	30	1	0
105996	R18.1545	Taiwan	Campylobacter jejuni	10550		100	30	0	0	96.667	30	1	0
105997	R18.1570	Taiwan	Campylobacter jejuni	10551		100	30	0	0	93.333	30	2	0
105998	R19.0736	Taiwan	Campylobacter jejuni	10552	ST-353 complex	100	30	0	0	100	30	0	0
105999	R19.0745	Taiwan	Campylobacter coli	10553		96.429	28	1	0	100	29	0	0
106000	R19.1007	Taiwan	Campylobacter jejuni	10560	ST-464 complex	100	30	0	0	100	30	0	0
106001	R19.1010	Taiwan	Campylobacter coli	10561	ST-828 complex	96.429	28	1	0	100	29	0	0
106005	17/01/4401	Italy	Campylobacter coli	10568	ST-1150 complex	96.429	28	1	0	100	29	0	0
106268	SKBC1	USA	Campylobacter jejuni	222	ST-206 complex	100	30	0	0	100	30	0	0
106269	SKBC3	USA	Campylobacter jejuni	7630		100	30	0	0	100	30	0	0
106270	SKBC5	USA	Campylobacter jejuni	10620		100	30	0	0	100	30	0	0
106271	SKBC9	USA	Campylobacter jejuni	10501		100	30	0	0	96.667	30	1	0
106272	SKBC25	USA	Campylobacter jejuni	10624	ST-179 complex	100	30	0	0	96.667	30	1	0
106273	SKBC41	USA	Campylobacter jejuni	45	ST-45 complex	100	30	0	0	100	30	0	0
106274	SKBC57	USA	Campylobacter jejuni	21	ST-21 complex	100	30	0	0	100	30	0	0
106275	SKBC94	USA	Campylobacter jejuni	682	ST-682 complex	100	30	0	0	100	30	0	0
106276	SKBC102	USA	Campylobacter jejuni	45	ST-45 complex	100	30	0	0	100	30	0	0
106277	H29	South Korea	Campylobacter jejuni	10600	ST-1034 complex	100	30	0	0	100	30	0	0
106278	L2	South Korea	Campylobacter jejuni	10612		100	30	0	0	100	30	0	0
106284	SRR6876876	USA	Campylobacter coli			96.429	28	1	0	100	29	0	0
106285	SRR7138715	USA	Campylobacter jejuni			100	30	0	0	100	30	0	0
106286	SRR10082289	USA	Campylobacter jejuni			100	30	0	0	100	30	0	0
106287	SRR10446456	USA	Campylobacter jejuni			100	30	0	0	100	30	0	0
106288	SRR10574885	USA	Campylobacter jejuni			100	30	0	0	100	30	0	0
106289	SRR8951597	USA	Campylobacter jejuni			96.667	30	1	0	100	30	0	0
106290	SRR8950323	USA	Campylobacter coli			96.429	28	1	0	100	29	0	0
106291	SRR8839860	USA	Campylobacter coli			96.429	28	1	0	100	29	0	0
106292	SRR10097008	USA	Campylobacter coli			96.429	28	1	0	100	29	0	0
106293	SRR10350792	USA	Campylobacter coli			96.429	28	1	0	100	29	0	0
106294	SRR10435148	USA	Campylobacter coli			96.429	28	1	0	100	29	0	0
106295	SRR9257540	USA	Campylobacter coli			96.429	28	1	0	100	29	0	0
106296	SRR9105523	USA	Campylobacter coli			96.429	28	1	0	100	29	0	0
106297	SRR9201659	USA	Campylobacter coli			96.429	28	1	0	100	29	0	0
106298	SRR10603402	USA	Campylobacter coli			96.429	28	1	0	100	29	0	0
106299	SRR10824156	USA	Campylobacter coli			96.429	28	1	0	100	29	0	0
106300	SRR10880540	USA	Campylobacter coli			96.429	28	1	0	100	29	0	0
106301	SRR10873199	USA	Campylobacter coli			96.429	28	1	0	100	29	0	0
106302	SRR10586167	USA	Campylobacter coli			96.429	28	1	0	100	29	0	0
106303	SRR9417594	USA	Campylobacter coli			96.429	28	1	0	100	29	0	0
106304	SRR10311852	USA	Campylobacter coli			96.429	28	1	0	100	29	0	0
106305	SRR9289374	USA	Campylobacter coli			96.429	28	1	0	100	29	0	0
106306	SRR9417591	USA	Campylobacter coli			96.429	28	1	0	100	29	0	0
106310	YZU1699.clean.fasta	China	Campylobacter jejuni	8881		96.667	30	1	0	100	30	0	0
106311	YZU1702.clean.fasta	China	Campylobacter jejuni	10629		96.667	30	1	0	100	30	0	0
106312	YZU1712.clean.fasta	China	Campylobacter jejuni	10630		100	30	0	0	100	30	0	0
106313	YZU1725.clean.fasta	China	Campylobacter jejuni	10632		100	30	0	0	100	30	0	0
106314	YZU1749.clean.fasta	China	Campylobacter jejuni	10633		100	30	0	0	96.667	30	1	0
106315	YZU1750.clean.fasta	China	Campylobacter jejuni	10634	ST-353 complex	100	30	0	0	100	30	0	0
106316	YZU1775.clean.fasta	China	Campylobacter jejuni	10318		100	30	0	0	96.667	30	1	0
106318	SFBRC-1	USA	Campylobacter jejuni	3889	ST-179 complex	100	30	0	0	96.667	30	1	0
106319	SFBRC-2	USA	Campylobacter jejuni	61	ST-61 complex	100	30	0	0	100	29	0	0
106320	SFBRC-3	USA	Campylobacter jejuni	61	ST-61 complex	100	30	0	0	100	29	0	0
106321	SFBRC-4	USA	Campylobacter jejuni	1224		100	30	0	0	100	30	0	0
106322	SFBRC-5	USA	Campylobacter jejuni	2866		100	30	0	0	96.667	30	1	0
106323	SFBRC-6	USA	Campylobacter jejuni	4187		100	30	0	0	96.667	30	1	0
106324	SFBRC-7	USA	Campylobacter jejuni	21	ST-21 complex	100	30	0	0	100	30	0	0
106325	SFBRC-11	USA	Campylobacter jejuni	3889	ST-179 complex	100	30	0	0	96.667	30	1	0
106326	SFBRC-13	USA	Campylobacter jejuni	475	ST-48 complex	100	30	0	0	100	30	0	0
106327	SFBRC-19	USA	Campylobacter jejuni	21	ST-21 complex	100	30	0	0	100	30	0	0
106328	SFBRC-20	USA	Campylobacter jejuni			100	30	0	0	100	29	0	0
106329	SFBRC-21	USA	Campylobacter jejuni	50	ST-21 complex	100	30	0	0	100	30	0	0
106330	SFBRC-22	USA	Campylobacter jejuni	1209	ST-21 complex	100	30	0	0	100	30	0	0
106331	SFBRC-23	USA	Campylobacter jejuni	3889	ST-179 complex	100	30	0	0	96.667	30	1	0
106332	SFBRC-24	USA	Campylobacter jejuni	21	ST-21 complex	100	30	0	0	100	30	0	0
106333	SFBRC-25	USA	Campylobacter jejuni	21	ST-21 complex	100	30	0	0	100	30	0	0
106334	SFBRC-26	USA	Campylobacter jejuni	61	ST-61 complex	100	30	0	0	100	29	0	0
106335	SFBRC-27	USA	Campylobacter jejuni	61	ST-61 complex	100	30	0	0	100	29	0	0
106336	SFBRC-28	USA	Campylobacter jejuni	2524	ST-179 complex	100	30	0	0	96.667	30	1	0
106337	SFBRC-29	USA	Campylobacter jejuni	2524	ST-179 complex	100	30	0	0	96.667	30	1	0
106338	SFBRC-30	USA	Campylobacter jejuni	3598	ST-179 complex	100	30	0	0	96.667	30	1	0
106339	SFBRC-31	USA	Campylobacter jejuni	61	ST-61 complex	100	30	0	0	100	29	0	0
106340	SFBRC-32	USA	Campylobacter jejuni	2524	ST-179 complex	100	30	0	0	96.667	30	1	0
106341	SFBRC-33	USA	Campylobacter jejuni	61	ST-61 complex	100	30	0	0	100	29	0	0
106342	SFBRC-34	USA	Campylobacter jejuni	61	ST-61 complex	100	30	0	0	100	29	0	0
106343	SFBRC-35	USA	Campylobacter jejuni	61	ST-61 complex	100	30	0	0	100	29	0	0
106344	SFBRC-36	USA	Campylobacter jejuni	7943		100	30	0	0	96.667	30	1	0
106345	SFBRC-37	USA	Campylobacter jejuni	3889	ST-179 complex	100	30	0	0	96.667	30	1	0
106346	SFBRC-38	USA	Campylobacter jejuni	61	ST-61 complex	100	30	0	0	100	29	0	0
106347	SFBRC-41	USA	Campylobacter jejuni	699	ST-692 complex	100	30	0	0	100	30	0	0
106348	SFBRC-42	USA	Campylobacter jejuni	2866		100	30	0	0	96.667	30	1	0
106349	SFBRC-46	USA	Campylobacter jejuni	61	ST-61 complex	100	30	0	0	100	29	0	0
106350	SFBRC-52	USA	Campylobacter jejuni	3889	ST-179 complex	100	30	0	0	96.667	30	1	0
106351	SFBRC-53	USA	Campylobacter jejuni	692	ST-692 complex	100	30	0	0	100	30	0	0
106352	SFBRC-57	USA	Campylobacter jejuni	692	ST-692 complex	100	30	0	0	100	30	0	0
106353	SFBRC-59	USA	Campylobacter jejuni	7943		100	30	0	0	96.667	30	1	0
106354	SFBRC-60	USA	Campylobacter jejuni	7943		100	30	0	0	96.667	30	1	0
106355	SFBRC-66	USA	Campylobacter jejuni	7949		100	30	0	0	100	30	0	0
106356	SFBRC-67	USA	Campylobacter jejuni	692	ST-692 complex	100	30	0	0	100	30	0	0
106360	QL_1_15	China	Campylobacter coli	10641	ST-828 complex	96.429	28	1	0	100	29	0	0
106363	C0443	Spain	Campylobacter jejuni	10652		100	30	0	0	100	30	0	0
106364	C0644	Spain	Campylobacter jejuni	10653	ST-49 complex	100	30	0	0	100	30	0	0
106365	C0661	Spain	Campylobacter jejuni	10654	ST-460 complex	96.667	30	1	0	100	30	0	0
106366	C0667	Spain	Campylobacter jejuni	10657	ST-354 complex	100	30	0	0	100	30	0	0
106372	DS6691327	Finland	Campylobacter jejuni	10649		100	30	0	0	100	30	0	0
106373	YZU1751	China	Campylobacter jejuni	10633		100	30	0	0	96.667	30	1	0
106374	YZU0739	China	Campylobacter jejuni	10661	ST-52 complex	100	30	0	0	100	30	0	0
106375	YZU0742	China	Campylobacter jejuni	10663	ST-574 complex	100	30	0	0	100	30	0	0
106376	YZU0762	China	Campylobacter coli	10674	ST-828 complex	96.429	28	1	0	100	29	0	0
106377	YZU0763	China	Campylobacter coli	10679	ST-828 complex	96.429	28	1	0	100	29	0	0
106378	FIAR-857	Finland	Campylobacter jejuni	538	ST-45 complex	100	30	0	0	100	30	0	0
106379	FIAR-867	Finland	Campylobacter jejuni	11	ST-45 complex	100	30	0	0	100	30	0	0
106380	FIAR-899	Finland	Campylobacter jejuni	21	ST-21 complex	100	30	0	0	100	30	0	0
106381	FIAR-902	Finland	Campylobacter jejuni	1294		100	30	0	0	96.667	30	1	0
106382	FIAR-904	Finland	Campylobacter jejuni	383	ST-283 complex	100	30	0	0	100	30	0	0
106383	YZU0730	China	Campylobacter coli	10674	ST-828 complex	96.429	28	1	0	100	29	0	0
106384	YZU0768	China	Campylobacter coli	10674	ST-828 complex	96.429	28	1	0	100	29	0	0
106385	RM3203	South Africa	Campylobacter jejuni	137	ST-45 complex	100	30	0	0	100	30	0	0
106386	RM3203	South Africa	Campylobacter jejuni	137	ST-45 complex	100	30	0	0	100	30	0	0
106387	RM3208	South Africa	Campylobacter jejuni	137	ST-45 complex	100	30	0	0	100	30	0	0
106388	RM3405	Canada	Campylobacter jejuni	50	ST-21 complex	100	30	0	0	100	30	0	0
106389	RM3408	Canada	Campylobacter jejuni	122	ST-206 complex	100	30	0	0	100	30	0	0
106390	RM3409	Canada	Campylobacter jejuni	429	ST-48 complex	100	30	0	0	100	30	0	0
106391	RM3410	Canada	Campylobacter jejuni	89	ST-45 complex	100	30	0	0	100	30	0	0
106392	RM3411	Canada	Campylobacter jejuni	45	ST-45 complex	100	30	0	0	100	30	0	0
106393	RM3412	Canada	Campylobacter jejuni	50	ST-21 complex	100	30	0	0	100	30	0	0
106394	RM3413	Canada	Campylobacter jejuni	25	ST-45 complex	100	30	0	0	100	30	0	0
106395	RM3414	Canada	Campylobacter jejuni	56		100	30	0	0	100	30	0	0
106396	RM3415	Canada	Campylobacter jejuni	257	ST-257 complex	100	30	0	0	100	30	0	0
106397	RM3416	Canada	Campylobacter jejuni	122	ST-206 complex	100	30	0	0	100	30	0	0
106398	RM3417	Canada	Campylobacter jejuni	122	ST-206 complex	100	30	0	0	100	30	0	0
106399	RM3418	Canada	Campylobacter jejuni	26	ST-353 complex	100	30	0	0	100	30	0	0
106400	RM3419	Canada	Campylobacter jejuni	3	ST-49 complex	100	30	0	0	100	30	0	0
106401	RM3421	Canada	Campylobacter jejuni	403	ST-403 complex	96.667	30	1	0	100	30	0	0
106402	RM3422	Canada	Campylobacter jejuni	1775	ST-403 complex	96.667	30	1	0	100	30	0	0
106403	RM3423	Canada	Campylobacter jejuni	45	ST-45 complex	100	30	0	0	100	30	0	0
106404	RM3424	Canada	Campylobacter jejuni	10681	ST-42 complex	100	30	0	0	100	30	0	0
106405	RM3425	Canada	Campylobacter jejuni			100	30	0	0	96.667	30	1	0
106406	RM3426	Canada	Campylobacter jejuni	6230	ST-403 complex	96.667	30	1	0	100	30	0	0
106408	01-0014	Vietnam	Campylobacter coli	1055	ST-828 complex	96.429	28	1	0	100	29	0	0
106409	01-0017	Vietnam	Campylobacter jejuni	4831		100	30	0	0	100	30	0	0
106410	01-0027	Vietnam	Campylobacter jejuni			100	30	0	0	100	30	0	0
106411	01-0028	Vietnam	Campylobacter jejuni	1919	ST-52 complex	100	30	0	0	100	30	0	0
106412	01-0053	Vietnam	Campylobacter jejuni	305	ST-574 complex	100	30	0	0	100	30	0	0
106413	01-0066	Vietnam	Campylobacter jejuni	2276		100	30	0	0	100	30	0	0
106414	01-0068	Vietnam	Campylobacter coli			96.429	28	1	0	100	29	0	0
106415	01-0082	Vietnam	Campylobacter jejuni	1811	ST-21 complex	100	30	0	0	100	30	0	0
106416	01-0093	Vietnam	Campylobacter coli	872	ST-828 complex	96.429	28	1	0	100	29	0	0
106417	01-0094	Vietnam	Campylobacter jejuni	525	ST-607 complex	100	30	0	0	100	30	0	0
106418	01-0097	Vietnam	Campylobacter jejuni	5907	ST-574 complex	100	30	0	0	100	30	0	0
106419	01-0132	Vietnam	Campylobacter jejuni	464	ST-464 complex	100	30	0	0	100	30	0	0
106420	01-0135	Vietnam	Campylobacter jejuni	574	ST-574 complex	100	30	0	0	100	30	0	0
106421	01-0170	Vietnam	Campylobacter jejuni	1919	ST-52 complex	100	30	0	0	100	30	0	0
106422	01-0176	Vietnam	Campylobacter jejuni	464	ST-464 complex	100	30	0	0	100	30	0	0
106423	01-0177	Vietnam	Campylobacter coli	10608	ST-828 complex	96.429	28	1	0	100	29	0	0
106424	01-0212	Vietnam	Campylobacter jejuni	1919	ST-52 complex	100	30	0	0	100	30	0	0
106425	01-0229	Vietnam	Campylobacter jejuni	2865	ST-443 complex	100	30	0	0	100	30	0	0
106426	01-0232	Vietnam	Campylobacter coli	1055	ST-828 complex	96.429	28	1	0	100	29	0	0
106427	01-0246	Vietnam	Campylobacter coli	872	ST-828 complex	96.429	28	1	0	100	29	0	0
106428	01-0267	Vietnam	Campylobacter coli	832	ST-828 complex	96.429	28	1	0	100	29	0	0
106429	01-0268	Vietnam	Campylobacter jejuni			100	30	0	0	100	30	0	0
106430	01-0270	Vietnam	Campylobacter jejuni	2276		100	30	0	0	100	30	0	0
106431	01-0302	Vietnam	Campylobacter jejuni			96.667	30	1	0	100	30	0	0
106432	01-0310	Vietnam	Campylobacter jejuni	10033	ST-257 complex	100	30	0	0	100	30	0	0
106433	01-0352	Vietnam	Campylobacter jejuni	2921	ST-607 complex	100	30	0	0	100	30	0	0
106434	01-0353	Vietnam	Campylobacter jejuni	354	ST-354 complex	100	30	0	0	100	30	0	0
106435	01-0373	Vietnam	Campylobacter jejuni	5	ST-353 complex	100	30	0	0	100	30	0	0
106436	01-0439	Vietnam	Campylobacter jejuni	2276		100	30	0	0	100	30	0	0
106437	01-0475	Vietnam	Campylobacter jejuni	2865	ST-443 complex	100	30	0	0	100	30	0	0
106438	01-0510	Vietnam	Campylobacter jejuni	4258		100	30	0	0	100	30	0	0
106439	01-0549	Vietnam	Campylobacter coli	5507	ST-828 complex	96.429	28	1	0	100	29	0	0
106440	01-0557	Vietnam	Campylobacter jejuni	137	ST-45 complex	100	30	0	0	100	30	0	0
106441	01-0558	Vietnam	Campylobacter jejuni	1919	ST-52 complex	100	30	0	0	100	30	0	0
106442	01-0564	Vietnam	Campylobacter jejuni	2276		100	30	0	0	100	30	0	0
106443	01-0573	Vietnam	Campylobacter jejuni	161	ST-52 complex	100	30	0	0	100	30	0	0
106444	01-0584	Vietnam	Campylobacter jejuni	460	ST-460 complex	96.667	30	1	0	100	30	0	0
106445	01-0593	Vietnam	Campylobacter jejuni	5907	ST-574 complex	100	30	0	0	100	30	0	0
106446	01-0629	Vietnam	Campylobacter jejuni			100	30	0	0	100	30	0	0
106447	01-0675	Vietnam	Campylobacter jejuni	1919	ST-52 complex	100	30	0	0	100	30	0	0
106448	01-0725	Vietnam	Campylobacter coli	1628	ST-828 complex	96.429	28	1	0	100	29	0	0
106449	01-0727	Vietnam	Campylobacter jejuni	113	ST-460 complex	96.667	30	1	0	100	30	0	0
106450	01-0733	Vietnam	Campylobacter jejuni	2274		100	30	0	0	100	30	0	0
106451	01-0751	Vietnam	Campylobacter coli	1586	ST-828 complex	96.429	28	1	0	100	29	0	0
106452	01-0788	Vietnam	Campylobacter jejuni			100	30	0	0	96.667	30	1	0
106453	01-0791	Vietnam	Campylobacter jejuni	3330		100	30	0	0	100	30	0	0
106454	01-0827	Vietnam	Campylobacter jejuni	6909	ST-574 complex	100	30	0	0	100	30	0	0
106455	01-0848	Vietnam	Campylobacter coli	1145	ST-828 complex	96.429	28	1	0	100	29	0	0
106456	01-0863	Vietnam	Campylobacter jejuni			100	30	0	0	100	30	0	0
106457	01-0896	Vietnam	Campylobacter jejuni	4395	ST-353 complex	96.667	30	1	0	100	30	0	0
106458	01-0897	Vietnam	Campylobacter jejuni			96.667	30	1	0	100	30	0	0
106459	01-0915	Vietnam	Campylobacter jejuni	574	ST-574 complex	100	30	0	0	100	30	0	0
106460	01-0917	Vietnam	Campylobacter jejuni			100	30	0	0	100	30	0	0
106461	01-0918	Vietnam	Campylobacter jejuni	10682	ST-574 complex	100	30	0	0	100	30	0	0
106462	01-0923	Vietnam	Campylobacter jejuni	9482	ST-464 complex	100	30	0	0	100	30	0	0
106463	01-0928	Vietnam	Campylobacter jejuni	2409		100	30	0	0	100	30	0	0
106464	02-1008	Vietnam	Campylobacter jejuni	6493		100	30	0	0	100	30	0	0
106465	02-1013	Vietnam	Campylobacter jejuni	6497	ST-353 complex	100	30	0	0	100	30	0	0
106466	02-1022	Vietnam	Campylobacter coli	10608	ST-828 complex	96.429	28	1	0	100	29	0	0
106467	02-1024	Vietnam	Campylobacter coli	1586	ST-828 complex	96.429	28	1	0	100	29	0	0
106468	02-1030	Vietnam	Campylobacter coli	872	ST-828 complex	96.429	28	1	0	100	29	0	0
106469	02-1034	Vietnam	Campylobacter jejuni	1919	ST-52 complex	100	30	0	0	100	30	0	0
106470	02-1035	Vietnam	Campylobacter jejuni	574	ST-574 complex	100	30	0	0	100	30	0	0
106471	02-1047	Vietnam	Campylobacter coli	832	ST-828 complex	96.429	28	1	0	100	29	0	0
106472	02-1054	Vietnam	Campylobacter jejuni	9482	ST-464 complex	100	30	0	0	100	30	0	0
106473	02-1058	Vietnam	Campylobacter jejuni	2276		100	30	0	0	100	30	0	0
106474	02-1062	Vietnam	Campylobacter coli	1549	ST-828 complex	96.429	28	1	0	100	29	0	0
106475	02-1065	Vietnam	Campylobacter jejuni	464	ST-464 complex	100	30	0	0	100	30	0	0
106476	02-1081	Vietnam	Campylobacter jejuni	574	ST-574 complex	100	30	0	0	100	30	0	0
106477	02-1092	Vietnam	Campylobacter jejuni	9438	ST-353 complex	100	30	0	0	100	30	0	0
106478	02-0013	Vietnam	Campylobacter coli	872	ST-828 complex	96.429	28	1	0	100	29	0	0
106479	02-1097	Vietnam	Campylobacter jejuni	2921	ST-607 complex	100	30	0	0	100	30	0	0
106480	02-0014	Vietnam	Campylobacter jejuni	2274		100	30	0	0	100	30	0	0
106481	02-1105	Vietnam	Campylobacter coli	1145	ST-828 complex	96.429	28	1	0	100	29	0	0
106482	02-1151	Vietnam	Campylobacter jejuni	2927	ST-607 complex	100	30	0	0	100	30	0	0
106483	02-1159	Vietnam	Campylobacter jejuni	464	ST-464 complex	100	30	0	0	100	30	0	0
106484	02-1222	Vietnam	Campylobacter jejuni	464	ST-464 complex	100	30	0	0	100	30	0	0
106485	02-1232	Vietnam	Campylobacter jejuni	4831		100	30	0	0	100	30	0	0
106486	02-1233	Vietnam	Campylobacter jejuni	4108	ST-464 complex	100	30	0	0	100	30	0	0
106487	02-1238	Vietnam	Campylobacter coli	5509		96.429	28	1	0	100	29	0	0
106488	02-1242	Vietnam	Campylobacter jejuni	137	ST-45 complex	100	30	0	0	100	30	0	0
106489	02-1263	Vietnam	Campylobacter jejuni	464	ST-464 complex	100	30	0	0	100	30	0	0
106490	02-1265	Vietnam	Campylobacter jejuni	1359	ST-21 complex	100	30	0	0	100	30	0	0
106491	02-1277	Vietnam	Campylobacter jejuni			100	30	0	0	100	30	0	0
106492	02-1286	Vietnam	Campylobacter jejuni	6497	ST-353 complex	100	30	0	0	100	30	0	0
106493	02-1289	Vietnam	Campylobacter jejuni	574	ST-574 complex	100	30	0	0	100	30	0	0
106494	02-1307	Vietnam	Campylobacter jejuni	574	ST-574 complex	100	30	0	0	100	30	0	0
106495	02-1325	Vietnam	Campylobacter jejuni	1919	ST-52 complex	100	30	0	0	100	30	0	0
106496	02-1346	Vietnam	Campylobacter jejuni	4397		100	30	0	0	100	30	0	0
106497	02-1367	Vietnam	Campylobacter coli	1586	ST-828 complex	96.429	28	1	0	100	29	0	0
106498	02-1375	Vietnam	Campylobacter jejuni	4395	ST-353 complex	96.667	30	1	0	100	30	0	0
106499	02-1378	Vietnam	Campylobacter jejuni	5910	ST-353 complex	100	30	0	0	100	30	0	0
106500	02-1382	Vietnam	Campylobacter coli	860	ST-828 complex	96.429	28	1	0	100	29	0	0
106501	02-1388	Vietnam	Campylobacter jejuni	9763	ST-354 complex	96.667	30	1	0	100	30	0	0
106502	02-1390	Vietnam	Campylobacter coli	860	ST-828 complex	96.429	28	1	0	100	29	0	0
106503	02-1409	Vietnam	Campylobacter coli	10695	ST-1150 complex	96.429	28	1	0	100	29	0	0
106504	02-1443	Vietnam	Campylobacter coli	1593	ST-828 complex	96.429	28	1	0	100	29	0	0
106505	02-1465	Vietnam	Campylobacter jejuni	1919	ST-52 complex	100	30	0	0	100	30	0	0
106506	02-1481	Vietnam	Campylobacter coli	6148		96.429	28	1	0	100	29	0	0
106507	02-1539	Vietnam	Campylobacter jejuni	9438	ST-353 complex	100	30	0	0	100	30	0	0
106508	02-1547	Vietnam	Campylobacter jejuni	5815	ST-353 complex	100	30	0	0	100	30	0	0
106509	02-1559	Vietnam	Campylobacter jejuni	161	ST-52 complex	100	30	0	0	100	30	0	0
106512	02-1573	Vietnam	Campylobacter jejuni	6909	ST-574 complex	100	30	0	0	100	30	0	0
106513	02-1597	Vietnam	Campylobacter jejuni	4108	ST-464 complex	100	30	0	0	100	30	0	0
106514	02-1609	Vietnam	Campylobacter jejuni			100	30	0	0	100	30	0	0
106515	02-1615	Vietnam	Campylobacter jejuni	4258		100	30	0	0	100	30	0	0
106516	02-1641	Vietnam	Campylobacter coli	860	ST-828 complex	96.429	28	1	0	100	29	0	0
106517	02-1648	Vietnam	Campylobacter jejuni	4395	ST-353 complex	96.667	30	1	0	100	30	0	0
106518	02-1665	Vietnam	Campylobacter jejuni			100	30	0	0	96.667	30	1	0
106519	02-1677	Vietnam	Campylobacter jejuni	464	ST-464 complex	100	30	0	0	100	30	0	0
106520	02-1683	Vietnam	Campylobacter jejuni	2274		100	30	0	0	100	30	0	0
106521	02-1700	Vietnam	Campylobacter coli	10608	ST-828 complex	96.429	28	1	0	100	29	0	0
106522	02-1703	Vietnam	Campylobacter jejuni	5815	ST-353 complex	100	30	0	0	100	30	0	0
106523	02-1724	Vietnam	Campylobacter jejuni	2274		100	30	0	0	100	30	0	0
106524	02-1729	Vietnam	Campylobacter jejuni	6175	ST-21 complex	100	30	0	0	100	30	0	0
106525	02-1742	Vietnam	Campylobacter coli	1625	ST-828 complex	96.429	28	1	0	100	29	0	0
106526	02-1748	Vietnam	Campylobacter jejuni	4831		100	30	0	0	100	30	0	0
106527	02-1749	Vietnam	Campylobacter jejuni	3611	ST-607 complex	100	30	0	0	100	30	0	0
106528	02-1776	Vietnam	Campylobacter jejuni	2140	ST-574 complex	100	30	0	0	100	30	0	0
106529	02-1799	Vietnam	Campylobacter jejuni	9438	ST-353 complex	100	30	0	0	100	30	0	0
106530	02-1801	Vietnam	Campylobacter jejuni	113	ST-460 complex	96.667	30	1	0	100	30	0	0
106532	02-1809	Vietnam	Campylobacter jejuni	6175	ST-21 complex	100	30	0	0	100	30	0	0
106533	02-1844	Vietnam	Campylobacter jejuni			100	30	0	0	100	30	0	0
106534	02-1863	Vietnam	Campylobacter jejuni	2274		100	30	0	0	100	30	0	0
106535	11720	Vietnam	Campylobacter jejuni	2081		100	30	0	0	100	30	0	0
106536	24504	Vietnam	Campylobacter jejuni			100	30	0	0	100	30	0	0
106537	36923	Vietnam	Campylobacter jejuni			96.667	30	1	0	100	30	0	0
106538	66143	Vietnam	Campylobacter jejuni	4258		100	30	0	0	100	30	0	0
106539	80386	Vietnam	Campylobacter jejuni	4825	ST-353 complex	100	30	0	0	100	30	0	0
106540	46054	Vietnam	Campylobacter jejuni			100	30	0	0	100	30	0	0
106541	90248	Vietnam	Campylobacter jejuni			100	30	0	0	100	30	0	0
106542	91709	Vietnam	Campylobacter jejuni			100	30	0	0	100	30	0	0
106543	03-0009	Vietnam	Campylobacter jejuni	354	ST-354 complex	100	30	0	0	100	30	0	0
106544	03-0020	Vietnam	Campylobacter jejuni	6909	ST-574 complex	100	30	0	0	100	30	0	0
106545	03-0021	Vietnam	Campylobacter coli	1625	ST-828 complex	96.429	28	1	0	100	29	0	0
106546	03-0038	Vietnam	Campylobacter jejuni	464	ST-464 complex	100	30	0	0	100	30	0	0
106547	03-0048	Vietnam	Campylobacter jejuni	5	ST-353 complex	100	30	0	0	100	30	0	0
106548	03-0054	Vietnam	Campylobacter jejuni	1919	ST-52 complex	100	30	0	0	100	30	0	0
106549	03-0075	Vietnam	Campylobacter jejuni	4258		100	30	0	0	100	30	0	0
106550	03-0120	Vietnam	Campylobacter jejuni			100	30	0	0	100	30	0	0
106551	03-0129	Vietnam	Campylobacter coli	1586	ST-828 complex	96.429	28	1	0	100	29	0	0
106552	03-0141	Vietnam	Campylobacter jejuni	9733	ST-353 complex	100	30	0	0	100	30	0	0
106553	03-0156	Vietnam	Campylobacter jejuni	2274		100	30	0	0	100	30	0	0
106554	03-0174	Vietnam	Campylobacter jejuni	5	ST-353 complex	100	30	0	0	100	30	0	0
106555	03-0178	Vietnam	Campylobacter jejuni	2274		100	30	0	0	100	30	0	0
106556	03-0204	Vietnam	Campylobacter jejuni			96.667	30	1	0	100	30	0	0
106558	03-0328	Vietnam	Campylobacter jejuni	4108	ST-464 complex	100	30	0	0	100	30	0	0
106559	03-0330	Vietnam	Campylobacter jejuni			100	30	0	0	100	30	0	0
106560	03-0338	Vietnam	Campylobacter jejuni	4108	ST-464 complex	100	30	0	0	100	30	0	0
106561	03-0348	Vietnam	Campylobacter jejuni	6175	ST-21 complex	100	30	0	0	100	30	0	0
106562	03-0396	Vietnam	Campylobacter coli	1145	ST-828 complex	96.429	28	1	0	100	29	0	0
106563	03-0399	Vietnam	Campylobacter coli	1145	ST-828 complex	96.429	28	1	0	100	29	0	0
106564	03-0422	Vietnam	Campylobacter jejuni	6175	ST-21 complex	100	30	0	0	100	30	0	0
106565	03-0429	Vietnam	Campylobacter jejuni			100	30	0	0	100	30	0	0
106566	01-0243	Vietnam	Campylobacter jejuni	464	ST-464 complex	100	30	0	0	100	30	0	0
106567	01-0328	Vietnam	Campylobacter jejuni	4397		100	30	0	0	100	30	0	0
106568	01-0589	Vietnam	Campylobacter jejuni	2276		100	30	0	0	100	30	0	0
106569	01-0855	Vietnam	Campylobacter jejuni	4395	ST-353 complex	96.667	30	1	0	100	30	0	0
106570	01-0869	Vietnam	Campylobacter jejuni			100	30	0	0	100	30	0	0
106571	01-0883	Vietnam	Campylobacter jejuni			100	30	0	0	100	30	0	0
106572	02-0077	Vietnam	Campylobacter jejuni	354	ST-354 complex	100	30	0	0	100	30	0	0
106573	02-1008	Vietnam	Campylobacter jejuni	6493		100	30	0	0	100	30	0	0
106574	02-1009	Vietnam	Campylobacter jejuni	574	ST-574 complex	100	30	0	0	100	30	0	0
106575	02-1078	Vietnam	Campylobacter jejuni	6175	ST-21 complex	100	30	0	0	100	30	0	0
106576	02-1115	Vietnam	Campylobacter jejuni	464	ST-464 complex	100	30	0	0	100	30	0	0
106577	02-1140	Vietnam	Campylobacter jejuni	2140	ST-574 complex	100	30	0	0	100	30	0	0
106578	02-1150	Vietnam	Campylobacter jejuni			100	30	0	0	100	30	0	0
106579	02-1186	Vietnam	Campylobacter jejuni			100	30	0	0	100	30	0	0
106580	02-1565	Vietnam	Campylobacter jejuni			100	30	0	0	100	30	0	0
106581	02-1569	Vietnam	Campylobacter jejuni	1359	ST-21 complex	100	30	0	0	100	30	0	0
106582	02-1573	Vietnam	Campylobacter jejuni	6909	ST-574 complex	100	30	0	0	100	30	0	0
106583	02-1609	Vietnam	Campylobacter jejuni	4258		100	30	0	0	100	30	0	0
106584	02-1650	Vietnam	Campylobacter jejuni	2276		100	30	0	0	100	30	0	0
106585	02-1732	Vietnam	Campylobacter coli	1625	ST-828 complex	96.429	28	1	0	100	29	0	0
106586	02-1815	Vietnam	Campylobacter jejuni	4397		100	30	0	0	100	30	0	0
106587	02-1881	Vietnam	Campylobacter jejuni	2081		100	30	0	0	100	30	0	0
106588	88787	Vietnam	Campylobacter jejuni	9438	ST-353 complex	100	30	0	0	100	30	0	0
106589	90248	Vietnam	Campylobacter jejuni	305	ST-574 complex	100	30	0	0	100	30	0	0
106590	91709	Vietnam	Campylobacter jejuni	5	ST-353 complex	100	30	0	0	100	30	0	0
106591	113258	Vietnam	Campylobacter jejuni	354	ST-354 complex	100	30	0	0	100	30	0	0
106592	03-0018	Vietnam	Campylobacter jejuni	6100	ST-574 complex	100	30	0	0	100	30	0	0
106593	03-0075	Vietnam	Campylobacter jejuni	4258		100	30	0	0	100	30	0	0
106594	03-0136	Vietnam	Campylobacter jejuni	9733	ST-353 complex	100	30	0	0	100	30	0	0
106595	03-0243	Vietnam	Campylobacter jejuni	574	ST-574 complex	100	30	0	0	100	30	0	0
106596	03-0310	Vietnam	Campylobacter jejuni	9438	ST-353 complex	100	30	0	0	100	30	0	0
106597	03-0422	Vietnam	Campylobacter jejuni			100	30	0	0	100	30	0	0
106598	03-0445	Vietnam	Campylobacter jejuni	6175	ST-21 complex	100	30	0	0	100	30	0	0
106599	03-0449	Vietnam	Campylobacter jejuni	7323		100	30	0	0	100	30	0	0
106600	03-0462	Vietnam	Campylobacter jejuni	2140	ST-574 complex	100	30	0	0	100	30	0	0
106601	03-0466	Vietnam	Campylobacter jejuni			96.667	30	1	0	100	30	0	0
106602	03-0488	Vietnam	Campylobacter coli	1593	ST-828 complex	96.429	28	1	0	100	29	0	0
106603	03-0490	Vietnam	Campylobacter jejuni	4831		100	30	0	0	100	30	0	0
106604	03-0495	Vietnam	Campylobacter jejuni	5861	ST-460 complex	100	30	0	0	100	29	0	0
106605	03-0511	Vietnam	Campylobacter jejuni			100	30	0	0	100	30	0	0
106606	03-0534	Vietnam	Campylobacter jejuni			100	30	0	0	100	30	0	0
106607	03-0539	Vietnam	Campylobacter jejuni	2274		100	30	0	0	100	30	0	0
106608	03-0552	Vietnam	Campylobacter jejuni	6494	ST-353 complex	100	30	0	0	100	30	0	0
106609	03-0579	Vietnam	Campylobacter jejuni	5861	ST-460 complex	100	30	0	0	100	29	0	0
106610	03-0580	Vietnam	Campylobacter jejuni	9438	ST-353 complex	100	30	0	0	100	30	0	0
106611	03-0585	Vietnam	Campylobacter jejuni	2274		100	30	0	0	100	30	0	0
106612	03-0591	Vietnam	Campylobacter jejuni	5136	ST-464 complex	100	30	0	0	100	30	0	0
106613	03-0595	Vietnam	Campylobacter jejuni	4108	ST-464 complex	100	30	0	0	100	30	0	0
106614	03-0613	Vietnam	Campylobacter jejuni	3611	ST-607 complex	100	30	0	0	100	30	0	0
106615	03-0650	Vietnam	Campylobacter jejuni	113	ST-460 complex	96.667	30	1	0	100	30	0	0
106616	03-0652	Vietnam	Campylobacter jejuni	7323		100	30	0	0	100	30	0	0
106617	03-0661	Vietnam	Campylobacter coli	1586	ST-828 complex	96.429	28	1	0	100	29	0	0
106618	03-0662	Vietnam	Campylobacter coli	860	ST-828 complex	96.429	28	1	0	100	29	0	0
106619	03-0675	Vietnam	Campylobacter jejuni	5014		100	30	0	0	100	30	0	0
106620	03-0682	Vietnam	Campylobacter jejuni			100	30	0	0	100	30	0	0
106621	03-0683	Vietnam	Campylobacter jejuni	2274		100	30	0	0	100	30	0	0
106622	03-0691	Vietnam	Campylobacter jejuni	5	ST-353 complex	100	30	0	0	100	30	0	0
106623	03-0704	Vietnam	Campylobacter coli	1121	ST-1150 complex	96.429	28	1	0	100	29	0	0
106624	03-0722	Vietnam	Campylobacter jejuni			100	30	0	0	100	30	0	0
106625	03-0765	Vietnam	Campylobacter jejuni	354	ST-354 complex	100	30	0	0	100	30	0	0
106626	03-0771	Vietnam	Campylobacter coli	1121	ST-1150 complex	96.429	28	1	0	100	29	0	0
106627	03-0789	Vietnam	Campylobacter jejuni	2276		100	30	0	0	100	30	0	0
106628	03-0793	Vietnam	Campylobacter jejuni			100	30	0	0	96.667	30	1	0
106629	03-0794	Vietnam	Campylobacter jejuni	574	ST-574 complex	100	30	0	0	100	30	0	0
106630	03-0796	Vietnam	Campylobacter jejuni			100	30	0	0	96.667	30	1	0
106631	03-0804	Vietnam	Campylobacter jejuni	5136	ST-464 complex	100	30	0	0	100	30	0	0
106632	03-0833	Vietnam	Campylobacter jejuni	4395	ST-353 complex	96.667	30	1	0	100	30	0	0
106633	03-0881	Vietnam	Campylobacter jejuni	464	ST-464 complex	100	30	0	0	100	30	0	0
106634	03-0894	Vietnam	Campylobacter jejuni	3611	ST-607 complex	100	30	0	0	100	30	0	0
106635	03-0907	Vietnam	Campylobacter jejuni			100	30	0	0	100	30	0	0
106636	03-0935	Vietnam	Campylobacter jejuni	2140	ST-574 complex	100	30	0	0	100	30	0	0
106637	03-0940	Vietnam	Campylobacter jejuni	1898	ST-353 complex	100	30	0	0	100	30	0	0
106638	03-0962	Vietnam	Campylobacter jejuni	2409		100	30	0	0	100	30	0	0
106639	03-0963	Vietnam	Campylobacter jejuni	5	ST-353 complex	100	30	0	0	100	30	0	0
106640	03-0966	Vietnam	Campylobacter coli	1625	ST-828 complex	96.429	28	1	0	100	29	0	0
106641	05VZ-146-1	Vietnam	Campylobacter jejuni	1255	ST-1034 complex	100	30	0	0	96.667	30	1	0
106642	05VZ-165	Vietnam	Campylobacter coli	825	ST-828 complex	96.429	28	1	0	100	29	0	0
106643	05VZ-171	Vietnam	Campylobacter coli	825	ST-828 complex	96.429	28	1	0	100	29	0	0
106644	05VZ-19-1	Vietnam	Campylobacter coli	825	ST-828 complex	96.429	28	1	0	100	29	0	0
106645	05VZ-20	Vietnam	Campylobacter coli	825	ST-828 complex	96.429	28	1	0	100	29	0	0
106646	05VZ-58-2	Vietnam	Campylobacter jejuni	464	ST-464 complex	100	30	0	0	100	30	0	0
106647	71-G-103	Vietnam	Campylobacter jejuni	460	ST-460 complex	96.667	30	1	0	100	30	0	0
106648	71-G-106	Vietnam	Campylobacter jejuni	460	ST-460 complex	96.667	30	1	0	100	30	0	0
106649	71-G-22	Vietnam	Campylobacter jejuni	5861	ST-460 complex	100	30	0	0	100	29	0	0
106650	71-G-88	Vietnam	Campylobacter jejuni			100	30	0	0	96.667	30	1	0
106651	71-H-108	Vietnam	Campylobacter jejuni	460	ST-460 complex	96.667	30	1	0	100	30	0	0
106652	71-H-111	Vietnam	Campylobacter coli	4939	ST-828 complex	96.429	28	1	0	100	29	0	0
106653	71-H-47	Vietnam	Campylobacter coli	2733	ST-828 complex	96.429	28	1	0	100	29	0	0
106654	71-H-89	Vietnam	Campylobacter coli			96.429	28	1	0	100	29	0	0
106655	71-V-40	Vietnam	Campylobacter jejuni			100	30	0	0	96.667	30	1	0
106656	71-V-41	Vietnam	Campylobacter jejuni	4254	ST-692 complex	100	30	0	0	100	30	0	0
106657	71-V-420	Vietnam	Campylobacter jejuni			100	30	0	0	96.667	30	1	0
106658	71-V-43	Vietnam	Campylobacter jejuni			100	30	0	0	100	30	0	0
106659	71-V-54	Vietnam	Campylobacter jejuni	5874	ST-692 complex	100	30	0	0	100	30	0	0
106660	71-V-61	Vietnam	Campylobacter jejuni	4481		100	30	0	0	96.667	30	1	0
106661	BCB22085	Vietnam	Campylobacter jejuni	2328		96.667	30	1	0	100	30	0	0
106662	BCB22338	Vietnam	Campylobacter jejuni	5877	ST-460 complex	96.667	30	1	0	100	30	0	0
106663	BCB22392	Vietnam	Campylobacter jejuni	161	ST-52 complex	100	30	0	0	100	30	0	0
106664	BCB22425	Vietnam	Campylobacter jejuni	2276		100	30	0	0	100	30	0	0
106665	BCB22593	Vietnam	Campylobacter jejuni	161	ST-52 complex	100	30	0	0	100	30	0	0
106666	BCB22678	Vietnam	Campylobacter coli	854	ST-828 complex	96.429	28	1	0	100	29	0	0
106667	BCB22839	Vietnam	Campylobacter coli	1593	ST-828 complex	96.429	28	1	0	100	29	0	0
106668	BCB22966	Vietnam	Campylobacter jejuni	2276		100	30	0	0	100	30	0	0
106669	BCB22987	Vietnam	Campylobacter coli	5695		96.429	28	1	0	100	29	0	0
106670	BCB23024	Vietnam	Campylobacter jejuni	5	ST-353 complex	100	30	0	0	100	30	0	0
106671	BCB23072	Vietnam	Campylobacter jejuni	354	ST-354 complex	100	30	0	0	100	30	0	0
106672	BCB23187	Vietnam	Campylobacter jejuni	2274		100	30	0	0	100	30	0	0
106673	BCB23201	Vietnam	Campylobacter coli	1556	ST-828 complex	96.429	28	1	0	100	29	0	0
106674	BCB23222	Vietnam	Campylobacter jejuni	464	ST-464 complex	100	30	0	0	100	30	0	0
106675	01-0243	Vietnam	Campylobacter jejuni	464	ST-464 complex	100	30	0	0	100	30	0	0
106676	01-0256	Vietnam	Campylobacter jejuni	464	ST-464 complex	100	30	0	0	100	30	0	0
106677	71-G-418	Vietnam	Campylobacter jejuni	5869		96.667	30	1	0	100	30	0	0
106678	71-H-40	Vietnam	Campylobacter coli	2737		96.429	28	1	0	100	29	0	0
106679	71-H-433	Vietnam	Campylobacter coli	1549	ST-828 complex	96.429	28	1	0	100	29	0	0
106680	71-H-41	Vietnam	Campylobacter coli	2737		96.429	28	1	0	100	29	0	0
106681	71-H-98	Vietnam	Campylobacter coli	11734	ST-828 complex	96.429	28	1	0	100	29	0	0
106682	71-H-392	Vietnam	Campylobacter coli	1625	ST-828 complex	96.429	28	1	0	100	29	0	0
106683	71-H-439	Vietnam	Campylobacter coli	1593	ST-828 complex	96.429	28	1	0	100	29	0	0
106684	71-H-464	Vietnam	Campylobacter coli	828	ST-828 complex	96.429	28	1	0	100	29	0	0
106685	71-H-27	Vietnam	Campylobacter coli	5906	ST-828 complex	96.429	28	1	0	100	29	0	0
106686	71-H-30	Vietnam	Campylobacter coli			96.429	28	1	0	100	29	0	0
106687	71-H-80	Vietnam	Campylobacter coli	1571	ST-828 complex	96.429	28	1	0	100	29	0	0
106688	71-H-105	Vietnam	Campylobacter coli	4939	ST-828 complex	96.429	28	1	0	100	29	0	0
106689	71-H-109	Vietnam	Campylobacter coli	4939	ST-828 complex	96.429	28	1	0	100	29	0	0
106690	71-H-155	Vietnam	Campylobacter coli	8165	ST-828 complex	96.429	28	1	0	100	29	0	0
106691	71-H-340	Vietnam	Campylobacter coli	1016	ST-828 complex	96.429	28	1	0	100	29	0	0
106692	71-H-406	Vietnam	Campylobacter coli	1593	ST-828 complex	96.429	28	1	0	100	29	0	0
106693	71-H-415	Vietnam	Campylobacter coli			96.429	28	1	0	100	29	0	0
106694	71-H-439	Vietnam	Campylobacter coli	1593	ST-828 complex	96.429	28	1	0	100	29	0	0
106695	71-H-95	Vietnam	Campylobacter coli	2715	ST-828 complex	96.429	28	1	0	100	29	0	0
106696	71-H-56	Vietnam	Campylobacter coli	1055	ST-828 complex	96.429	28	1	0	100	29	0	0
106697	71-H-76	Vietnam	Campylobacter coli	1016	ST-828 complex	96.429	28	1	0	100	29	0	0
106698	71-H-142	Vietnam	Campylobacter coli	8306	ST-828 complex	96.429	28	1	0	100	29	0	0
106699	71-G-311	Vietnam	Campylobacter jejuni	51	ST-443 complex	100	30	0	0	100	30	0	0
106700	73-G-318	Vietnam	Campylobacter coli	1593	ST-828 complex	96.429	28	1	0	100	29	0	0
106701	72-G-350	Vietnam	Campylobacter coli	7443	ST-828 complex	96.429	28	1	0	100	29	0	0
106702	72-G-160	Vietnam	Campylobacter jejuni	2274		100	30	0	0	100	30	0	0
106703	74-G-17	Vietnam	Campylobacter coli			96.429	28	1	0	100	29	0	0
106704	74-G-350	Vietnam	Campylobacter jejuni	51	ST-443 complex	100	30	0	0	100	30	0	0
106705	74-G-399	Vietnam	Campylobacter jejuni	9415		100	30	0	0	96.667	30	1	0
106706	72-G-427	Vietnam	Campylobacter coli	5929	ST-828 complex	96.429	28	1	0	100	29	0	0
106707	74-G-355	Vietnam	Campylobacter coli	872	ST-828 complex	96.429	28	1	0	100	29	0	0
106708	71-G-30	Vietnam	Campylobacter jejuni	464	ST-464 complex	100	30	0	0	100	30	0	0
106709	74-G-108	Vietnam	Campylobacter coli	5507	ST-828 complex	96.429	28	1	0	100	29	0	0
106710	71-G-344	Vietnam	Campylobacter jejuni	5860	ST-460 complex	96.667	30	1	0	100	30	0	0
106711	71-G-460	Vietnam	Campylobacter jejuni	2274		100	30	0	0	100	30	0	0
106712	71-G-467	Vietnam	Campylobacter jejuni			96.667	30	1	0	100	30	0	0
106713	71-G-356	Vietnam	Campylobacter jejuni	7536		96.667	30	1	0	100	30	0	0
106714	71-G-347	Vietnam	Campylobacter jejuni	5860	ST-460 complex	96.667	30	1	0	100	30	0	0
106715	74-G-331	Vietnam	Campylobacter coli			96.429	28	1	0	100	29	0	0
106716	71-G-90	Vietnam	Campylobacter jejuni			100	30	0	0	96.667	30	1	0
106717	71-G-326	Vietnam	Campylobacter jejuni	5907	ST-574 complex	100	30	0	0	100	30	0	0
106718	71-G-208	Vietnam	Campylobacter jejuni			100	30	0	0	100	30	0	0
106719	73-G-238	Vietnam	Campylobacter jejuni	4403	ST-460 complex	93.333	30	2	0	100	30	0	0
106720	73-G-88	Vietnam	Campylobacter coli	860	ST-828 complex	96.429	28	1	0	100	29	0	0
106721	73-G-441	Vietnam	Campylobacter jejuni			100	30	0	0	100	30	0	0
106722	72-G-440	Vietnam	Campylobacter coli	7443	ST-828 complex	96.429	28	1	0	100	29	0	0
106723	71-G-101	Vietnam	Campylobacter jejuni	460	ST-460 complex	96.667	30	1	0	100	30	0	0
106724	73-G-153	Vietnam	Campylobacter coli	10608	ST-828 complex	96.429	28	1	0	100	29	0	0
106725	71-G-438	Vietnam	Campylobacter coli	1121	ST-1150 complex	96.429	28	1	0	100	29	0	0
106726	71-G-329	Vietnam	Campylobacter jejuni	5864	ST-353 complex	100	30	0	0	100	30	0	0
106727	CFSAN093225	Chile	Campylobacter jejuni	475	ST-48 complex	100	30	0	0	100	30	0	0
106728	CFSAN093228	Chile	Campylobacter jejuni	1359	ST-21 complex	100	30	0	0	100	30	0	0
106729	CFSAN093229	Chile	Campylobacter jejuni	468		100	30	0	0	100	30	0	0
106730	CFSAN093231	Chile	Campylobacter jejuni	1359	ST-21 complex	100	30	0	0	100	30	0	0
106731	CFSAN093232	Chile	Campylobacter jejuni	52	ST-52 complex	100	30	0	0	100	30	0	0
106732	CFSAN093233	Chile	Campylobacter jejuni	257	ST-257 complex	100	30	0	0	100	30	0	0
106733	CFSAN093234	Chile	Campylobacter jejuni	1359	ST-21 complex	100	30	0	0	100	30	0	0
106734	CFSAN093235	Chile	Campylobacter jejuni	1359	ST-21 complex	100	30	0	0	100	30	0	0
106735	CFSAN093240	Chile	Campylobacter jejuni	1359	ST-21 complex	100	30	0	0	100	30	0	0
106736	CFSAN093242	Chile	Campylobacter jejuni	1359	ST-21 complex	100	30	0	0	100	30	0	0
106737	CFSAN093243	Chile	Campylobacter jejuni	52	ST-52 complex	100	30	0	0	100	30	0	0
106738	CFSAN093244	Chile	Campylobacter coli	829	ST-828 complex	96.429	28	1	0	100	29	0	0
106739	CFSAN093247	Chile	Campylobacter jejuni	52	ST-52 complex	100	30	0	0	100	30	0	0
106740	CFSAN093249	Chile	Campylobacter jejuni	51	ST-443 complex	100	30	0	0	100	30	0	0
106741	CFSAN093250	Chile	Campylobacter jejuni	475	ST-48 complex	100	30	0	0	100	30	0	0
106742	CFSAN093251	Chile	Campylobacter coli	1173	ST-828 complex	96.429	28	1	0	100	29	0	0
106743	CFSAN093254	Chile	Campylobacter coli	1173	ST-828 complex	96.429	28	1	0	100	29	0	0
106744	CFSAN093255	Chile	Campylobacter jejuni	883	ST-21 complex	100	30	0	0	100	30	0	0
106745	CFSAN093258	Chile	Campylobacter jejuni	475	ST-48 complex	100	30	0	0	100	30	0	0
106746	CFSAN093263	Chile	Campylobacter coli	829	ST-828 complex	96.429	28	1	0	100	29	0	0
106747	CFSAN096299	Chile	Campylobacter jejuni	464	ST-464 complex	100	30	0	0	100	30	0	0
106748	CFSAN096304	Chile	Campylobacter jejuni	883	ST-21 complex	100	30	0	0	100	30	0	0
106749	CFSAN096308	Chile	Campylobacter jejuni	3720	ST-49 complex	100	30	0	0	100	30	0	0
106750	CFSAN096310	Chile	Campylobacter jejuni	475	ST-48 complex	100	30	0	0	100	30	0	0
106751	CFSAN096311	Chile	Campylobacter jejuni	508	ST-508 complex	100	30	0	0	96.667	30	1	0
106752	CFSAN096312	Chile	Campylobacter jejuni	137	ST-45 complex	100	30	0	0	100	30	0	0
106753	CFSAN096313	Chile	Campylobacter jejuni	883	ST-21 complex	100	30	0	0	100	30	0	0
106754	CFSAN096315	Chile	Campylobacter jejuni	50	ST-21 complex	100	30	0	0	100	30	0	0
106755	CFSAN096317	Chile	Campylobacter jejuni	883	ST-21 complex	100	30	0	0	100	30	0	0
106756	CFSAN096318	Chile	Campylobacter coli	1556	ST-828 complex	96.429	28	1	0	100	29	0	0
106757	CFSAN096319	Chile	Campylobacter jejuni	8938	ST-21 complex	100	30	0	0	100	30	0	0
106758	CFSAN096320	Chile	Campylobacter jejuni	475	ST-48 complex	100	30	0	0	100	30	0	0
106759	CFSAN096321	Chile	Campylobacter jejuni	3997	ST-42 complex	100	30	0	0	100	30	0	0
106760	CFSAN096323	Chile	Campylobacter jejuni	137	ST-45 complex	100	30	0	0	100	30	0	0
106761	CFSAN096324	Chile	Campylobacter jejuni	883	ST-21 complex	100	30	0	0	100	30	0	0
106762	CFSAN096325	Chile	Campylobacter jejuni	50	ST-21 complex	100	30	0	0	100	30	0	0
106763	CFSAN096327	Chile	Campylobacter coli	828	ST-828 complex	96.429	28	1	0	100	29	0	0
106764	CFSAN096328	Chile	Campylobacter jejuni	8941		100	30	0	0	100	30	0	0
106765	CFSAN096329	Chile	Campylobacter jejuni	6091		100	30	0	0	100	30	0	0
106766	CFSAN096330	Chile	Campylobacter jejuni	475	ST-48 complex	100	30	0	0	100	30	0	0
106767	CFSAN096331	Chile	Campylobacter jejuni	4053	ST-353 complex	100	30	0	0	100	30	0	0
106768	CFSAN096332	Chile	Campylobacter jejuni	1510	ST-607 complex	100	30	0	0	100	30	0	0
106769	CFSAN096333	Chile	Campylobacter jejuni	50	ST-21 complex	100	30	0	0	100	30	0	0
106770	CFSAN096334	Chile	Campylobacter jejuni	475	ST-48 complex	100	30	0	0	100	30	0	0
106771	CFSAN096336	Chile	Campylobacter jejuni	4053	ST-353 complex	100	30	0	0	100	30	0	0
106772	CFSAN096337	Chile	Campylobacter jejuni	1359	ST-21 complex	100	30	0	0	100	30	0	0
106773	CFSAN096340	Chile	Campylobacter jejuni	1359	ST-21 complex	100	30	0	0	100	30	0	0
106774	CFSAN096341	Chile	Campylobacter jejuni	1359	ST-21 complex	100	30	0	0	100	30	0	0
106775	CFSAN096344	Chile	Campylobacter jejuni	3573		100	30	0	0	100	30	0	0
106776	CFSAN096345	Chile	Campylobacter jejuni	38	ST-48 complex	100	30	0	0	100	30	0	0
106777	CFSAN093260	Chile	Campylobacter jejuni	52	ST-52 complex	100	30	0	0	100	30	0	0
106778	CFSAN093259	Chile	Campylobacter jejuni	50	ST-21 complex	100	30	0	0	100	30	0	0
106779	CFSAN093257	Chile	Campylobacter jejuni	1359	ST-21 complex	100	30	0	0	100	30	0	0
106780	CFSAN093246	Chile	Campylobacter jejuni	8938	ST-21 complex	100	30	0	0	100	30	0	0
106781	CFSAN093241	Chile	Campylobacter jejuni	475	ST-48 complex	100	30	0	0	100	30	0	0
106782	CFSAN093238	Chile	Campylobacter jejuni	353	ST-353 complex	100	30	0	0	100	30	0	0
106783	CFSAN093227	Chile	Campylobacter jejuni	607	ST-607 complex	100	30	0	0	100	30	0	0
106784	CFSAN093226	Chile	Campylobacter jejuni	21	ST-21 complex	100	30	0	0	100	30	0	0
106785	CFSAN093224	Chile	Campylobacter jejuni	6091		100	30	0	0	100	30	0	0
106786	CFSAN096296	Chile	Campylobacter jejuni	50	ST-21 complex	100	30	0	0	100	30	0	0
106787	CFSAN096297	Chile	Campylobacter jejuni	257	ST-257 complex	100	30	0	0	100	30	0	0
106788	CFSAN096301	Chile	Campylobacter jejuni	52	ST-52 complex	100	30	0	0	100	30	0	0
106789	CFSAN096302	Chile	Campylobacter jejuni	1359	ST-21 complex	100	30	0	0	100	30	0	0
106790	CFSAN096305	Chile	Campylobacter jejuni	222	ST-206 complex	100	30	0	0	100	30	0	0
106791	CFSAN096306	Chile	Campylobacter jejuni	50	ST-21 complex	100	30	0	0	100	30	0	0
106792	CFSAN096307	Chile	Campylobacter jejuni	1359	ST-21 complex	100	30	0	0	100	30	0	0
106793	CFSAN096303	Chile	Campylobacter jejuni	137	ST-45 complex	100	30	0	0	100	30	0	0
106841	C1A1	USA	Campylobacter jejuni	3510	ST-353 complex	100	30	0	0	100	30	0	0
106842	C1A2	USA	Campylobacter jejuni	353	ST-353 complex	100	30	0	0	100	30	0	0
106843	C1A5	USA	Campylobacter jejuni	460	ST-460 complex	96.667	30	1	0	100	30	0	0
106844	C1A6	USA	Campylobacter jejuni	52	ST-52 complex	100	30	0	0	100	30	0	0
106845	C1A7	USA	Campylobacter jejuni	2132	ST-353 complex	100	30	0	0	100	30	0	0
106846	C1A8	USA	Campylobacter jejuni	460	ST-460 complex	96.667	30	1	0	100	30	0	0
106847	C1A9	USA	Campylobacter jejuni	51	ST-443 complex	100	30	0	0	100	30	0	0
106848	C1B1	USA	Campylobacter coli	1119	ST-828 complex	96.429	28	1	0	100	29	0	0
106849	C1B2	USA	Campylobacter jejuni	9451	ST-353 complex	100	30	0	0	100	30	0	0
106850	C1B3	USA	Campylobacter jejuni	3736	ST-353 complex	100	30	0	0	100	30	0	0
106851	C1B4	USA	Campylobacter jejuni	354	ST-354 complex	100	30	0	0	100	30	0	0
106852	C1B5	USA	Campylobacter jejuni	1359	ST-21 complex	100	30	0	0	100	30	0	0
106853	C1B6	USA	Campylobacter coli	1119	ST-828 complex	100	30	0	0	100	29	0	0
106854	C1B7	USA	Campylobacter jejuni	939	ST-353 complex	100	30	0	0	100	30	0	0
106855	C1B9	USA	Campylobacter jejuni	939	ST-353 complex	100	30	0	0	100	30	0	0
106856	C1C1	USA	Campylobacter jejuni	460	ST-460 complex	96.667	30	1	0	100	30	0	0
106857	C1C2	USA	Campylobacter jejuni			100	30	0	0	100	30	0	0
106858	C1C3	USA	Campylobacter jejuni	475	ST-48 complex	100	30	0	0	100	30	0	0
106859	C1C4	USA	Campylobacter jejuni	354	ST-354 complex	100	30	0	0	100	30	0	0
106860	C1C6	USA	Campylobacter jejuni	353	ST-353 complex	100	30	0	0	100	30	0	0
106861	C1-C7	USA	Campylobacter jejuni	353	ST-353 complex	100	30	0	0	100	30	0	0
106862	C1D1	USA	Campylobacter jejuni	3510	ST-353 complex	100	30	0	0	100	30	0	0
106863	C1D2	USA	Campylobacter jejuni	475	ST-48 complex	100	30	0	0	100	30	0	0
106864	C1-D3	USA	Campylobacter jejuni	8064	ST-828 complex	96.429	28	1	0	100	29	0	0
106865	C1D5	USA	Campylobacter jejuni	2517	ST-353 complex	100	30	0	0	100	30	0	0
106866	C1D8	USA	Campylobacter jejuni	1119	ST-828 complex	96.429	28	1	0	100	29	0	0
106868	C1E7	USA	Campylobacter jejuni	8064	ST-828 complex	96.429	28	1	0	100	29	0	0
106869	C1E8	USA	Campylobacter jejuni	3510	ST-353 complex	100	30	0	0	100	30	0	0
106870	C1E9	USA	Campylobacter jejuni	353	ST-353 complex	100	30	0	0	96.667	30	1	0
106871	C1F8	USA	Campylobacter jejuni	475	ST-48 complex	100	30	0	0	100	30	0	0
106872	C1G9	USA	Campylobacter jejuni	3510	ST-353 complex	100	30	0	0	100	30	0	0
106873	C1H6	USA	Campylobacter coli	1119	ST-828 complex	96.429	28	1	0	100	29	0	0
106874	C1H7	USA	Campylobacter jejuni	353	ST-353 complex	100	30	0	0	96.667	30	1	0
106875	C1I3	USA	Campylobacter jejuni	1698		100	30	0	0	100	30	0	0
106876	C2A1	USA	Campylobacter jejuni	3510	ST-353 complex	100	30	0	0	100	30	0	0
106877	C2-A7	USA	Campylobacter jejuni	8060	ST-353 complex	100	30	0	0	100	30	0	0
106878	C2B2	USA	Campylobacter jejuni	3510	ST-353 complex	100	30	0	0	100	30	0	0
106879	C2B9	USA	Campylobacter jejuni	8061	ST-574 complex	100	30	0	0	100	30	0	0
106880	C2C5	USA	Campylobacter jejuni	939	ST-353 complex	100	30	0	0	100	30	0	0
106881	C2D8	USA	Campylobacter jejuni	6091		100	30	0	0	100	30	0	0
106882	C2E2	USA	Campylobacter jejuni	3510	ST-353 complex	100	30	0	0	100	30	0	0
106883	C2E6	USA	Campylobacter coli	829	ST-828 complex	96.429	28	1	0	100	29	0	0
106884	C2F1	USA	Campylobacter jejuni	3510	ST-353 complex	100	30	0	0	100	30	0	0
106885	C2F8	USA	Campylobacter jejuni	829	ST-828 complex	96.429	28	1	0	100	29	0	0
106886	C2G2	USA	Campylobacter coli	829	ST-828 complex	96.429	28	1	0	100	29	0	0
106887	C2G3	USA	Campylobacter jejuni	353	ST-353 complex	100	30	0	0	96.667	30	1	0
106888	C2G5	USA	Campylobacter coli	829	ST-828 complex	96.429	28	1	0	100	29	0	0
106889	C2H2	USA	Campylobacter jejuni	939	ST-353 complex	100	30	0	0	100	30	0	0
106890	C2H8	USA	Campylobacter jejuni	137	ST-45 complex	100	30	0	0	100	30	0	0
106891	C2H9	USA	Campylobacter jejuni	824	ST-257 complex	100	30	0	0	100	30	0	0
106892	C2I5	USA	Campylobacter jejuni	2083		96.667	30	1	0	100	30	0	0
106893	C3A1	USA	Campylobacter jejuni	3510	ST-353 complex	100	30	0	0	100	30	0	0
106894	C3A8	USA	Campylobacter jejuni	8063	ST-49 complex	100	30	0	0	100	30	0	0
106895	C3B2	USA	Campylobacter jejuni	3510	ST-353 complex	100	30	0	0	100	30	0	0
106896	C3B8	USA	Campylobacter jejuni	475	ST-48 complex	100	30	0	0	100	30	0	0
106897	C3C2	USA	Campylobacter jejuni	3510	ST-353 complex	100	30	0	0	100	30	0	0
106898	C3C4	USA	Campylobacter jejuni			100	30	0	0	100	30	0	0
106899	C3C8	USA	Campylobacter jejuni	2517	ST-353 complex	100	30	0	0	100	30	0	0
106900	C3D7	USA	Campylobacter jejuni	353	ST-353 complex	100	30	0	0	96.667	30	1	0
106901	C3D8	USA	Campylobacter jejuni			96.429	28	1	0	100	29	0	0
106902	C3D9	USA	Campylobacter jejuni	2132	ST-353 complex	100	30	0	0	100	30	0	0
106903	C3E5	USA	Campylobacter jejuni	939	ST-353 complex	100	30	0	0	100	30	0	0
106904	C3E9	USA	Campylobacter jejuni	939	ST-353 complex	100	30	0	0	100	30	0	0
106905	C3F4	USA	Campylobacter jejuni	475	ST-48 complex	100	30	0	0	100	30	0	0
106906	C3F5	USA	Campylobacter jejuni	475	ST-48 complex	100	30	0	0	100	30	0	0
106907	C3G1	USA	Campylobacter jejuni	3510	ST-353 complex	100	30	0	0	100	30	0	0
106908	C3G6	USA	Campylobacter jejuni	353	ST-353 complex	100	30	0	0	96.667	30	1	0
106909	C3G7	USA	Campylobacter jejuni	6091		100	30	0	0	100	30	0	0
106910	C3G9	USA	Campylobacter jejuni	475	ST-48 complex	100	30	0	0	100	30	0	0
106911	C3H3	USA	Campylobacter jejuni	353	ST-353 complex	100	30	0	0	96.667	30	1	0
106912	C3H5	USA	Campylobacter coli	8064	ST-828 complex	96.429	28	1	0	100	29	0	0
106913	C3H7	USA	Campylobacter jejuni	2132	ST-353 complex	100	30	0	0	100	30	0	0
106914	C3H8	USA	Campylobacter jejuni	52	ST-52 complex	100	30	0	0	100	30	0	0
106915	C3I2	USA	Campylobacter jejuni	353	ST-353 complex	100	30	0	0	96.667	30	1	0
106916	C3I3	USA	Campylobacter jejuni	939	ST-353 complex	100	30	0	0	100	30	0	0
106917	C3I6	USA	Campylobacter jejuni	475	ST-48 complex	100	30	0	0	100	30	0	0
106918	C3I7	USA	Campylobacter coli	8064	ST-828 complex	96.429	28	1	0	100	29	0	0
106919	C3I8	USA	Campylobacter jejuni	3510	ST-353 complex	100	30	0	0	100	30	0	0
106920	C4A1	USA	Campylobacter jejuni	460	ST-460 complex	96.667	30	1	0	100	30	0	0
106921	C4A4	USA	Campylobacter jejuni	353	ST-353 complex	100	30	0	0	100	30	0	0
106922	C4A6	USA	Campylobacter coli	899	ST-828 complex	96.429	28	1	0	100	29	0	0
106923	C4A7	USA	Campylobacter coli	829	ST-828 complex	96.429	28	1	0	100	29	0	0
106933	11	UK	Campylobacter coli	2016		96.429	28	1	0	100	29	0	0
106934	23	UK	Campylobacter coli	3311		96.429	28	1	0	100	29	0	0
106935	122	UK	Campylobacter jejuni	177	ST-177 complex	100	30	0	0	100	30	0	0
106936	124	UK	Campylobacter jejuni	45	ST-45 complex	100	30	0	0	100	30	0	0
106937	125	UK	Campylobacter jejuni	1020	ST-682 complex	100	30	0	0	100	30	0	0
106938	126	UK	Campylobacter jejuni	1033	ST-1034 complex	100	30	0	0	96.667	30	1	0
106939	128	UK	Campylobacter jejuni	137	ST-45 complex	100	30	0	0	100	30	0	0
106940	129	UK	Campylobacter jejuni	696	ST-1332 complex	100	30	0	0	100	29	0	0
106941	130	UK	Campylobacter jejuni	702	ST-702 complex	100	30	0	0	100	30	0	0
106942	131	UK	Campylobacter jejuni	45	ST-45 complex	100	30	0	0	100	30	0	0
106943	1789	UK	Campylobacter coli	827	ST-828 complex	96.429	28	1	0	100	29	0	0
106944	3032	Unknown	Campylobacter jejuni	1342		96.667	30	1	0	100	30	0	0
106945	3607	Finland	Campylobacter jejuni	2611	ST-1034 complex	100	30	0	0	96.667	30	1	0
106946	3713	Unknown	Campylobacter coli	3308		96.429	28	1	0	100	29	0	0
106947	3714	Unknown	Campylobacter coli	1986		96.429	28	1	0	100	29	0	0
106948	3716	Unknown	Campylobacter coli	3532		96.429	28	1	0	100	29	0	0
106949	3718	Unknown	Campylobacter coli	1986		96.429	28	1	0	100	29	0	0
106950	3719	Unknown	Campylobacter coli	3306		96.429	28	1	0	100	29	0	0
106951	3723	Unknown	Campylobacter coli	1765		96.429	28	1	0	100	29	0	0
106952	3724	Unknown	Campylobacter coli	3311		96.429	28	1	0	100	29	0	0
106953	3726	Unknown	Campylobacter coli	3311		96.429	28	1	0	100	29	0	0
106954	3727	Unknown	Campylobacter coli	1764		96.429	28	1	0	100	29	0	0
106955	3728	Unknown	Campylobacter coli	3533		96.429	28	1	0	100	29	0	0
106956	3730	Unknown	Campylobacter coli	3319		96.429	28	1	0	100	29	0	0
106957	3732	Unknown	Campylobacter coli	3319		96.429	28	1	0	100	29	0	0
106958	3733	Unknown	Campylobacter coli	3308		96.429	28	1	0	100	29	0	0
106959	3734	Unknown	Campylobacter coli	3318		96.429	28	1	0	100	29	0	0
106960	3735	Unknown	Campylobacter coli	3319		96.429	28	1	0	100	29	0	0
106961	3736	Unknown	Campylobacter coli	3318		96.429	28	1	0	100	29	0	0
106962	3737	Unknown	Campylobacter coli	1765		96.429	28	1	0	100	29	0	0
106963	3775	UK	Campylobacter coli	2015		92.857	28	2	0	100	29	0	0
106964	3776	UK	Campylobacter coli	1765		96.429	28	1	0	100	29	0	0
106965	3777	UK	Campylobacter coli	872	ST-828 complex	96.429	28	1	0	100	29	0	0
106966	3783	UK	Campylobacter coli	1771		96.429	28	1	0	100	29	0	0
106967	3784	UK	Campylobacter coli	3308		96.429	28	1	0	100	29	0	0
106968	3785	UK	Campylobacter coli	827	ST-828 complex	96.429	28	1	0	100	29	0	0
106969	3792	UK	Campylobacter coli	3311		96.429	28	1	0	100	29	0	0
106970	3793	UK	Campylobacter coli	825	ST-828 complex	96.429	28	1	0	100	29	0	0
106971	3813	UK	Campylobacter coli	3319		96.429	28	1	0	100	29	0	0
106972	5469	Japan	Campylobacter jejuni	5523		100	30	0	0	96.667	30	1	0
106973	5470	Japan	Campylobacter jejuni	5524		100	30	0	0	96.667	30	1	0
106974	5471	Japan	Campylobacter jejuni	448		100	30	0	0	100	30	0	0
106975	5472	Japan	Campylobacter jejuni	5524		100	30	0	0	96.667	30	1	0
106976	5565	Japan	Campylobacter jejuni	2209	ST-179 complex	100	30	0	0	96.667	30	1	0
106977	5566	Japan	Campylobacter jejuni	2209	ST-179 complex	100	30	0	0	96.667	30	1	0
106978	5567	Japan	Campylobacter jejuni	2209	ST-179 complex	100	30	0	0	96.667	30	1	0
106979	5568	Japan	Campylobacter jejuni	2209	ST-179 complex	100	30	0	0	96.667	30	1	0
106980	5725	USA	Campylobacter jejuni	691		100	30	0	0	96.667	30	1	0
106981	5731	USA	Campylobacter jejuni	692	ST-692 complex	100	30	0	0	100	30	0	0
106982	5735	USA	Campylobacter jejuni	1457		100	30	0	0	100	30	0	0
106983	5739	USA	Campylobacter jejuni	2525	ST-1034 complex	100	30	0	0	96.667	30	1	0
106984	5740	USA	Campylobacter jejuni	11391	ST-1034 complex	100	30	0	0	96.667	30	1	0
106985	5744	USA	Campylobacter jejuni	1956	ST-1034 complex	100	30	0	0	96.667	30	1	0
106986	5745	USA	Campylobacter jejuni	2349		100	30	0	0	96.667	30	1	0
106987	5746	USA	Campylobacter jejuni	1030		100	30	0	0	96.667	30	1	0
106988	5749	USA	Campylobacter jejuni			100	30	0	0	96.667	30	1	0
106989	5751	USA	Campylobacter coli	1243		96.429	28	1	0	100	29	0	0
106990	5752	USA	Campylobacter coli			96.429	28	1	0	93.103	29	2	0
106991	5753	USA	Campylobacter coli	1243		96.429	28	1	0	100	29	0	0
106992	5754	USA	Campylobacter jejuni	4071	ST-1034 complex	100	30	0	0	96.667	30	1	0
106993	5755	USA	Campylobacter jejuni	3664	ST-692 complex	100	30	0	0	96.667	30	1	0
106994	5756	USA	Campylobacter coli	1637		96.429	28	1	0	100	29	0	0
106995	5757	USA	Campylobacter coli			96.429	28	1	0	93.103	29	2	0
106996	5758	USA	Campylobacter jejuni	2378	ST-1034 complex	100	30	0	0	96.667	30	1	0
106997	5759	USA	Campylobacter jejuni			100	30	0	0	96.667	30	1	0
106998	5760	USA	Campylobacter jejuni	692	ST-692 complex	100	30	0	0	100	30	0	0
106999	5761	USA	Campylobacter jejuni	9353	ST-1034 complex	100	30	0	0	96.667	30	1	0
107000	5762	USA	Campylobacter jejuni	220	ST-179 complex	100	30	0	0	96.667	30	1	0
107001	5763	USA	Campylobacter jejuni	692	ST-692 complex	100	30	0	0	100	30	0	0
107002	5764	USA	Campylobacter jejuni	694	ST-1034 complex	100	30	0	0	96.667	30	1	0
107003	5765	USA	Campylobacter jejuni	3961		100	30	0	0	96.667	30	1	0
107004	5766	USA	Campylobacter jejuni	1030		100	30	0	0	96.667	30	1	0
107005	5767	USA	Campylobacter jejuni	1276	ST-1332 complex	100	30	0	0	100	30	0	0
107006	5768	USA	Campylobacter jejuni			100	30	0	0	96.667	30	1	0
107007	5769	USA	Campylobacter jejuni	691		100	30	0	0	96.667	30	1	0
107008	5771	USA	Campylobacter jejuni	10592		100	30	0	0	96.667	30	1	0
107009	5772	USA	Campylobacter jejuni	4071	ST-1034 complex	100	30	0	0	96.667	30	1	0
107010	5775	USA	Campylobacter jejuni			100	30	0	0	96.667	30	1	0
107011	5776	USA	Campylobacter jejuni	2525	ST-1034 complex	100	30	0	0	96.667	30	1	0
107012	5785	USA	Campylobacter jejuni	2349		100	30	0	0	96.667	30	1	0
107013	5786	USA	Campylobacter jejuni	45	ST-45 complex	100	30	0	0	100	30	0	0
107014	8053	Bangladesh	Campylobacter jejuni	11087		100	30	0	0	100	30	0	0
107015	8285	Finland	Campylobacter jejuni	7804		100	30	0	0	100	30	0	0
107016	8286	Finland	Campylobacter jejuni	7805		100	30	0	0	100	30	0	0
107017	8287	Finland	Campylobacter jejuni	7807		100	30	0	0	100	30	0	0
107018	8288	Finland	Campylobacter jejuni	7811		100	30	0	0	100	30	0	0
107019	8289	Finland	Campylobacter jejuni	7815		100	30	0	0	100	30	0	0
107020	8290	Finland	Campylobacter jejuni	7813		100	30	0	0	100	30	0	0
107021	8291	Finland	Campylobacter jejuni	7815		100	30	0	0	100	30	0	0
107022	8292	Finland	Campylobacter jejuni	7819		100	30	0	0	100	30	0	0
107023	8293	Finland	Campylobacter jejuni	7821		100	30	0	0	96.667	30	1	0
107024	8294	Finland	Campylobacter jejuni	7823		100	30	0	0	100	30	0	0
107025	8295	Finland	Campylobacter jejuni	7824		100	30	0	0	100	30	0	0
107026	8296	Finland	Campylobacter jejuni	7825		100	30	0	0	100	30	0	0
107027	8297	Finland	Campylobacter jejuni	7826		100	30	0	0	100	30	0	0
107028	8298	Finland	Campylobacter jejuni	7830		100	30	0	0	100	30	0	0
107029	8299	Finland	Campylobacter jejuni	7831		100	30	0	0	100	30	0	0
107030	8300	Finland	Campylobacter jejuni	7832		100	30	0	0	100	30	0	0
107031	8301	Finland	Campylobacter jejuni	7833		100	30	0	0	100	30	0	0
107032	8302	Finland	Campylobacter jejuni	7835		100	30	0	0	100	30	0	0
107033	8303	Finland	Campylobacter jejuni	7836		100	30	0	0	100	30	0	0
107034	8304	Finland	Campylobacter jejuni	7831		100	30	0	0	100	30	0	0
107035	8305	Finland	Campylobacter jejuni	7840		100	30	0	0	100	30	0	0
107036	8306	Finland	Campylobacter jejuni	7842	ST-692 complex	100	30	0	0	96.667	30	1	0
107037	8307	Finland	Campylobacter jejuni	7843		100	30	0	0	96.667	30	1	0
107038	8308	Finland	Campylobacter jejuni	7809	ST-1034 complex	100	30	0	0	96.667	30	1	0
107039	8314	Finland	Campylobacter jejuni	7881		100	30	0	0	96.667	30	1	0
107040	8315	Finland	Campylobacter jejuni	7839		100	30	0	0	100	30	0	0
107041	8316	Finland	Campylobacter jejuni	7882		100	30	0	0	96.667	30	1	0
107042	8317	Finland	Campylobacter jejuni	7889		100	30	0	0	100	30	0	0
107043	8318	Finland	Campylobacter jejuni	7849		100	30	0	0	100	30	0	0
107044	8319	Finland	Campylobacter jejuni	7837		100	30	0	0	96.667	30	1	0
107045	8320	Finland	Campylobacter jejuni	7891		100	30	0	0	96.667	30	1	0
107046	8321	Finland	Campylobacter jejuni	7850		100	30	0	0	100	30	0	0
107047	8322	Finland	Campylobacter jejuni	7837		100	30	0	0	96.667	30	1	0
107048	8323	Finland	Campylobacter jejuni	7893		100	30	0	0	100	30	0	0
107049	8324	Finland	Campylobacter jejuni	7893		100	30	0	0	100	30	0	0
107050	8325	Finland	Campylobacter jejuni	7851		100	30	0	0	100	30	0	0
107051	8326	Finland	Campylobacter jejuni	7895		100	30	0	0	96.667	30	1	0
107052	8327	Finland	Campylobacter jejuni	7896		100	30	0	0	100	30	0	0
107053	8349	Finland	Campylobacter jejuni	45	ST-45 complex	100	30	0	0	100	30	0	0
107054	8350	Finland	Campylobacter jejuni	45	ST-45 complex	100	30	0	0	100	30	0	0
107055	8351	Finland	Campylobacter jejuni	45	ST-45 complex	100	30	0	0	100	30	0	0
107056	8352	Finland	Campylobacter jejuni	45	ST-45 complex	100	30	0	0	100	30	0	0
107057	8353	Finland	Campylobacter jejuni	45	ST-45 complex	100	30	0	0	100	30	0	0
107058	8354	Finland	Campylobacter jejuni	45	ST-45 complex	100	30	0	0	100	30	0	0
107059	8359	Finland	Campylobacter jejuni	50	ST-21 complex	100	30	0	0	100	30	0	0
107060	8360	Finland	Campylobacter jejuni	50	ST-21 complex	100	30	0	0	100	30	0	0
107061	8361	Finland	Campylobacter jejuni	9408		100	30	0	0	96.667	30	1	0
107062	8362	Finland	Campylobacter jejuni	6460		100	30	0	0	100	30	0	0
107063	8363	Finland	Campylobacter jejuni	1282		100	30	0	0	100	30	0	0
107064	8364	Finland	Campylobacter jejuni	6460		100	30	0	0	100	30	0	0
107065	8365	Finland	Campylobacter jejuni	1282		100	30	0	0	100	30	0	0
107066	8366	Finland	Campylobacter jejuni	4875		100	30	0	0	96.667	30	1	0
107067	8367	Finland	Campylobacter jejuni	4875		100	30	0	0	96.667	30	1	0
107068	8368	Finland	Campylobacter jejuni	4875		100	30	0	0	96.667	30	1	0
107069	8369	Finland	Campylobacter jejuni	6589		100	30	0	0	100	30	0	0
107070	8370	Finland	Campylobacter jejuni	6590		100	30	0	0	100	30	0	0
107071	8371	Finland	Campylobacter jejuni	1752	ST-952 complex	100	30	0	0	100	30	0	0
107072	8372	Finland	Campylobacter jejuni	1282		100	30	0	0	100	30	0	0
107073	8373	Finland	Campylobacter jejuni	1282		100	30	0	0	100	30	0	0
107074	8374	Finland	Campylobacter jejuni	1282		100	30	0	0	100	30	0	0
107075	8375	Finland	Campylobacter jejuni	1319		100	30	0	0	100	30	0	0
107076	8376	Finland	Campylobacter jejuni	6460		100	30	0	0	100	30	0	0
107077	8377	Finland	Campylobacter jejuni	1483		100	30	0	0	100	30	0	0
107078	8378	Finland	Campylobacter jejuni	1539		100	30	0	0	100	30	0	0
107079	8379	Finland	Campylobacter jejuni	5543		100	30	0	0	100	30	0	0
107080	8380	Finland	Campylobacter jejuni	4875		100	30	0	0	96.667	30	1	0
107081	8381	Finland	Campylobacter jejuni	4875		100	30	0	0	96.667	30	1	0
107082	8382	Finland	Campylobacter jejuni	1282		100	30	0	0	100	30	0	0
107083	8383	Finland	Campylobacter jejuni	6427		100	30	0	0	100	30	0	0
107084	8384	Finland	Campylobacter jejuni	1282		100	30	0	0	100	30	0	0
107085	8385	Finland	Campylobacter jejuni	5543		100	30	0	0	100	30	0	0
107086	8386	Finland	Campylobacter jejuni	19	ST-21 complex	100	30	0	0	100	30	0	0
107087	8387	Finland	Campylobacter jejuni	19	ST-21 complex	100	30	0	0	100	30	0	0
107088	8388	Finland	Campylobacter jejuni	19	ST-21 complex	100	30	0	0	100	30	0	0
107089	8389	Finland	Campylobacter jejuni	19	ST-21 complex	100	30	0	0	100	30	0	0
107090	8390	Finland	Campylobacter jejuni	19	ST-21 complex	100	30	0	0	100	30	0	0
107091	8391	Finland	Campylobacter jejuni	19	ST-21 complex	100	30	0	0	100	30	0	0
107092	8392	Finland	Campylobacter jejuni	19	ST-21 complex	100	30	0	0	100	30	0	0
107093	8393	Finland	Campylobacter jejuni	19	ST-21 complex	100	30	0	0	100	30	0	0
107094	8394	Finland	Campylobacter jejuni	6788	ST-1332 complex	100	30	0	0	100	29	0	0
107095	8395	Finland	Campylobacter jejuni	4776	ST-692 complex	100	30	0	0	96.667	30	1	0
107096	8396	Finland	Campylobacter jejuni	692	ST-692 complex	100	30	0	0	100	30	0	0
107097	8397	Finland	Campylobacter jejuni	2839		100	30	0	0	100	30	0	0
107098	8398	Finland	Campylobacter jejuni	2839		100	30	0	0	100	30	0	0
107099	8399	Finland	Campylobacter jejuni	2314	ST-1034 complex	100	30	0	0	96.667	30	1	0
107100	8400	Finland	Campylobacter jejuni	991	ST-692 complex	100	30	0	0	96.667	30	1	0
107101	8401	Finland	Campylobacter jejuni	2839		100	30	0	0	100	30	0	0
107102	8402	Finland	Campylobacter jejuni	995		100	30	0	0	96.667	30	1	0
107103	8403	Finland	Campylobacter jejuni	1299	ST-1034 complex	100	30	0	0	96.667	30	1	0
107104	8404	Finland	Campylobacter jejuni	2314	ST-1034 complex	100	30	0	0	96.667	30	1	0
107105	8405	Finland	Campylobacter jejuni	2354		100	30	0	0	96.667	30	1	0
107106	8406	Finland	Campylobacter jejuni	2314	ST-1034 complex	100	30	0	0	96.667	30	1	0
107107	8407	Finland	Campylobacter jejuni	693		100	30	0	0	96.667	30	1	0
107108	8408	Finland	Campylobacter jejuni	1299	ST-1034 complex	100	30	0	0	96.667	30	1	0
107109	8409	Finland	Campylobacter jejuni	693		100	30	0	0	96.667	30	1	0
107110	8410	Finland	Campylobacter jejuni	2314	ST-1034 complex	100	30	0	0	96.667	30	1	0
107111	8411	Finland	Campylobacter jejuni	1030		100	30	0	0	96.667	30	1	0
107112	8412	Finland	Campylobacter jejuni	995		100	30	0	0	96.667	30	1	0
107113	8413	Finland	Campylobacter jejuni	704		100	30	0	0	96.667	30	1	0
107114	8414	Finland	Campylobacter jejuni	991	ST-692 complex	100	30	0	0	96.667	30	1	0
107115	8415	Finland	Campylobacter jejuni	704		100	30	0	0	96.667	30	1	0
107116	8416	Finland	Campylobacter jejuni	991	ST-692 complex	100	30	0	0	96.667	30	1	0
107117	8417	Finland	Campylobacter jejuni	2314	ST-1034 complex	100	30	0	0	96.667	30	1	0
107118	8418	Finland	Campylobacter jejuni	995		100	30	0	0	96.667	30	1	0
107119	8420	Finland	Campylobacter jejuni	995		100	30	0	0	96.667	30	1	0
107120	8631	USA	Campylobacter jejuni	9267		100	30	0	0	100	30	0	0
107121	8632	USA	Campylobacter jejuni	9268		100	30	0	0	100	30	0	0
107122	8633	USA	Campylobacter jejuni	9269		100	30	0	0	100	30	0	0
107123	8634	USA	Campylobacter jejuni	9269		100	30	0	0	100	30	0	0
107124	8718	USA	Campylobacter jejuni	9271		100	30	0	0	100	30	0	0
107125	8719	USA	Campylobacter jejuni	9272		100	30	0	0	96.667	30	1	0
107126	8720	USA	Campylobacter jejuni	9272		100	30	0	0	96.667	30	1	0
107127	8721	USA	Campylobacter jejuni	9274		100	30	0	0	100	30	0	0
107128	8722	USA	Campylobacter jejuni	9274		100	30	0	0	100	30	0	0
107129	8723	USA	Campylobacter jejuni	9274		100	30	0	0	100	30	0	0
107130	8724	USA	Campylobacter jejuni	9274		100	30	0	0	100	30	0	0
107131	8725	USA	Campylobacter jejuni	8819		100	30	0	0	100	30	0	0
107132	8726	USA	Campylobacter jejuni	8819		100	30	0	0	100	30	0	0
107133	8727	USA	Campylobacter jejuni	8821		100	30	0	0	100	30	0	0
107134	8728	USA	Campylobacter jejuni	8823		100	30	0	0	96.667	30	1	0
107135	8729	USA	Campylobacter jejuni	9278		100	30	0	0	96.667	30	1	0
107136	8730	USA	Campylobacter jejuni	9279		100	30	0	0	100	30	0	0
107137	8731	USA	Campylobacter jejuni	9280		100	30	0	0	100	30	0	0
107138	8732	USA	Campylobacter jejuni	997		100	30	0	0	96.667	30	1	0
107139	8733	USA	Campylobacter jejuni	448		100	30	0	0	100	30	0	0
107140	8734	USA	Campylobacter jejuni	448		100	30	0	0	100	30	0	0
107141	8735	USA	Campylobacter jejuni	4467		100	30	0	0	96.667	30	1	0
107142	8736	USA	Campylobacter jejuni	448		100	30	0	0	100	30	0	0
107143	10298	USA	Campylobacter jejuni			96.667	30	1	0	100	30	0	0
107144	10299	USA	Campylobacter jejuni			96.667	30	1	0	100	30	0	0
107145	10300	USA	Campylobacter jejuni			96.667	30	1	0	100	30	0	0
107146	10301	USA	Campylobacter jejuni			96.667	30	1	0	100	30	0	0
107147	10317	USA	Campylobacter jejuni			100	30	0	0	96.667	30	1	0
107148	10318	USA	Campylobacter jejuni	1224		100	30	0	0	100	30	0	0
107149	10319	USA	Campylobacter jejuni	5479		100	30	0	0	96.667	30	1	0
107150	10320	USA	Campylobacter jejuni			100	30	0	0	100	30	0	0
107151	10321	USA	Campylobacter jejuni	1224		100	30	0	0	100	30	0	0
107152	10322	USA	Campylobacter jejuni	1224		100	30	0	0	100	30	0	0
107153	10323	USA	Campylobacter jejuni	1224		100	30	0	0	100	30	0	0
107154	10324	USA	Campylobacter jejuni	1224		100	30	0	0	100	30	0	0
107155	10326	USA	Campylobacter jejuni	1224		100	30	0	0	100	30	0	0
107156	10327	USA	Campylobacter jejuni	1224		100	30	0	0	100	30	0	0
107157	10328	USA	Campylobacter jejuni	5475		100	30	0	0	100	30	0	0
107158	10329	USA	Campylobacter jejuni	5475		100	30	0	0	100	30	0	0
107159	10330	USA	Campylobacter jejuni	5473		100	30	0	0	100	30	0	0
107160	10331	USA	Campylobacter jejuni	5473		100	30	0	0	100	30	0	0
107161	10332	USA	Campylobacter jejuni	1959		100	30	0	0	96.667	30	1	0
107162	10333	USA	Campylobacter jejuni	1224		100	30	0	0	100	30	0	0
107163	10334	USA	Campylobacter jejuni	1224		100	30	0	0	100	30	0	0
107164	10335	USA	Campylobacter jejuni	5473		100	30	0	0	100	30	0	0
107165	10336	USA	Campylobacter jejuni	1224		100	30	0	0	100	30	0	0
107166	10337	USA	Campylobacter jejuni	1224		100	30	0	0	100	30	0	0
107167	10338	USA	Campylobacter jejuni			100	30	0	0	96.667	30	1	0
107168	10339	USA	Campylobacter jejuni	5455	ST-952 complex	100	30	0	0	96.667	30	1	0
107169	10340	USA	Campylobacter jejuni	5473		100	30	0	0	100	30	0	0
107170	10341	USA	Campylobacter jejuni	1268	ST-1275 complex	100	30	0	0	96.667	30	1	0
107171	10351	USA	Campylobacter jejuni	177	ST-177 complex	100	30	0	0	100	30	0	0
107172	10352	USA	Campylobacter jejuni			100	30	0	0	100	30	0	0
107173	10353	USA	Campylobacter jejuni	177	ST-177 complex	100	30	0	0	100	30	0	0
107174	10354	USA	Campylobacter jejuni	5471	ST-177 complex	100	30	0	0	100	30	0	0
107175	10355	USA	Campylobacter jejuni	9259	ST-177 complex	100	30	0	0	100	30	0	0
107176	10356	USA	Campylobacter jejuni	144	ST-177 complex	100	30	0	0	100	30	0	0
107177	10357	USA	Campylobacter jejuni	177	ST-177 complex	100	30	0	0	100	30	0	0
107178	10368	UK	Campylobacter coli	8491		96.429	28	1	0	100	29	0	0
107179	10386	UK	Campylobacter coli	2016		96.429	28	1	0	100	29	0	0
107180	10388	UK	Campylobacter coli	3311		96.429	28	1	0	100	29	0	0
107181	12209	Finland	Campylobacter jejuni	693		100	30	0	0	96.667	30	1	0
107182	12210	Finland	Campylobacter jejuni	693		100	30	0	0	96.667	30	1	0
107183	12211	Finland	Campylobacter jejuni	7843		100	30	0	0	96.667	30	1	0
107184	12212	Finland	Campylobacter jejuni	6228	ST-952 complex	100	30	0	0	100	30	0	0
107185	12213	Finland	Campylobacter jejuni	2354		100	30	0	0	96.667	30	1	0
107186	12214	Finland	Campylobacter jejuni	2839		100	30	0	0	100	30	0	0
107187	12215	Finland	Campylobacter jejuni	7844		100	30	0	0	96.667	30	1	0
107188	12216	Sweden	Campylobacter jejuni			100	30	0	0	96.667	30	1	0
107189	12217	Finland	Campylobacter jejuni	704		100	30	0	0	96.667	30	1	0
107190	12218	Finland	Campylobacter jejuni	704		100	30	0	0	96.667	30	1	0
107191	12219	Finland	Campylobacter jejuni	1030		100	30	0	0	96.667	30	1	0
107192	12220	Finland	Campylobacter jejuni	1030		100	30	0	0	96.667	30	1	0
107193	12221	Finland	Campylobacter jejuni	2839		100	30	0	0	100	30	0	0
107194	12222	Finland	Campylobacter jejuni	2839		100	30	0	0	100	30	0	0
107195	12223	Finland	Campylobacter jejuni	2839		100	30	0	0	100	30	0	0
107196	12224	Finland	Campylobacter jejuni	991	ST-692 complex	100	30	0	0	96.667	30	1	0
107197	12225	Finland	Campylobacter jejuni	991	ST-692 complex	100	30	0	0	96.667	30	1	0
107198	12226	Finland	Campylobacter jejuni	7842	ST-692 complex	100	30	0	0	96.667	30	1	0
107199	12227	Finland	Campylobacter jejuni	991	ST-692 complex	100	30	0	0	96.667	30	1	0
107200	12228	Finland	Campylobacter jejuni	995		100	30	0	0	96.667	30	1	0
107201	12229	Finland	Campylobacter jejuni	995		100	30	0	0	96.667	30	1	0
107202	12230	Finland	Campylobacter jejuni	995		100	30	0	0	96.667	30	1	0
107203	12231	Finland	Campylobacter jejuni	995		100	30	0	0	96.667	30	1	0
107204	12232	Sweden	Campylobacter jejuni	995		100	30	0	0	96.667	30	1	0
107205	12233	Finland	Campylobacter jejuni	995		100	30	0	0	96.667	30	1	0
107206	12234	Finland	Campylobacter jejuni	692	ST-692 complex	100	30	0	0	100	30	0	0
107207	12235	Finland	Campylobacter jejuni	692	ST-692 complex	100	30	0	0	100	30	0	0
107208	12236	Finland	Campylobacter jejuni	4776	ST-692 complex	100	30	0	0	96.667	30	1	0
107209	12237	Finland	Campylobacter jejuni	4776	ST-692 complex	100	30	0	0	96.667	30	1	0
107210	12238	Finland	Campylobacter jejuni	7809	ST-1034 complex	100	30	0	0	96.667	30	1	0
107211	12239	Finland	Campylobacter jejuni	2314	ST-1034 complex	100	30	0	0	96.667	30	1	0
107212	12240	Finland	Campylobacter jejuni	2314	ST-1034 complex	100	30	0	0	96.667	30	1	0
107213	12241	Finland	Campylobacter jejuni	2314	ST-1034 complex	100	30	0	0	96.667	30	1	0
107214	12242	Finland	Campylobacter jejuni	2314	ST-1034 complex	100	30	0	0	96.667	30	1	0
107215	12243	Finland	Campylobacter jejuni	2314	ST-1034 complex	100	30	0	0	96.667	30	1	0
107216	12244	Finland	Campylobacter jejuni	6788	ST-1332 complex	100	30	0	0	100	29	0	0
107217	12245	Finland	Campylobacter jejuni	1299	ST-1034 complex	100	30	0	0	96.667	30	1	0
107218	12246	Finland	Campylobacter jejuni	1299	ST-1034 complex	100	30	0	0	96.667	30	1	0
107219	12247	Canada	Campylobacter jejuni	45	ST-45 complex	100	30	0	0	100	30	0	0
107220	12248	Lithuania	Campylobacter jejuni	6424	ST-179 complex	100	30	0	0	96.667	30	1	0
107221	12249	Japan	Campylobacter jejuni	5524		100	30	0	0	96.667	30	1	0
107222	12250	Unknown	Campylobacter jejuni	782	ST-45 complex	100	30	0	0	100	30	0	0
107223	12251	Unknown	Campylobacter jejuni	782	ST-45 complex	100	30	0	0	100	30	0	0
107224	12252	Unknown	Campylobacter jejuni	9269		100	30	0	0	100	30	0	0
107225	12253	Unknown	Campylobacter jejuni	9269		100	30	0	0	100	30	0	0
107226	12254	Unknown	Campylobacter jejuni	5473		100	30	0	0	100	30	0	0
107227	12255	Unknown	Campylobacter jejuni	5473		100	30	0	0	100	30	0	0
107228	12256	Unknown	Campylobacter jejuni	8840		100	30	0	0	96.667	30	1	0
107229	12257	Unknown	Campylobacter jejuni	8840		100	30	0	0	96.667	30	1	0
107230	12258	Unknown	Campylobacter jejuni	997		100	30	0	0	96.667	30	1	0
107231	12259	Unknown	Campylobacter jejuni	997		100	30	0	0	96.667	30	1	0
107232	12260	Japan	Campylobacter jejuni	5524		100	30	0	0	96.667	30	1	0
107233	12261	Unknown	Campylobacter jejuni	9278		100	30	0	0	96.667	30	1	0
107234	12262	Unknown	Campylobacter jejuni	9278		100	30	0	0	96.667	30	1	0
107235	12263	Unknown	Campylobacter jejuni	9278		100	30	0	0	96.667	30	1	0
107236	12264	Unknown	Campylobacter jejuni	8819		100	30	0	0	100	30	0	0
107237	12265	Unknown	Campylobacter jejuni	8819		100	30	0	0	100	30	0	0
107238	12266	Unknown	Campylobacter jejuni	8819		100	30	0	0	100	30	0	0
107239	12267	Unknown	Campylobacter jejuni	45	ST-45 complex	100	30	0	0	100	30	0	0
107240	12268	Unknown	Campylobacter jejuni	508	ST-508 complex	100	30	0	0	96.667	30	1	0
107241	12269	Unknown	Campylobacter jejuni	508	ST-508 complex	100	30	0	0	96.667	30	1	0
107242	12270	Unknown	Campylobacter jejuni	929	ST-257 complex	100	30	0	0	100	30	0	0
107243	12271	Unknown	Campylobacter jejuni	45	ST-45 complex	100	30	0	0	100	30	0	0
107244	12272	Unknown	Campylobacter jejuni	45	ST-45 complex	100	30	0	0	100	30	0	0
107245	12273	Unknown	Campylobacter jejuni	45	ST-45 complex	100	30	0	0	100	30	0	0
107246	12274	Japan	Campylobacter jejuni	5523		100	30	0	0	96.667	30	1	0
107247	12275	Japan	Campylobacter jejuni	448		100	30	0	0	100	30	0	0
107248	12276	Unknown	Campylobacter jejuni	9281		100	30	0	0	100	30	0	0
107249	12277	Unknown	Campylobacter jejuni	3322		100	30	0	0	96.667	30	1	0
107250	12278	Unknown	Campylobacter jejuni	5473		100	30	0	0	100	30	0	0
107251	12279	Unknown	Campylobacter jejuni	9268		100	30	0	0	100	30	0	0
107252	12280	Unknown	Campylobacter jejuni	8822		100	30	0	0	96.667	30	1	0
107253	12281	Unknown	Campylobacter jejuni	448		100	30	0	0	100	30	0	0
107254	12282	Unknown	Campylobacter jejuni	8823		100	30	0	0	96.667	30	1	0
107255	12283	Unknown	Campylobacter jejuni	4209		100	30	0	0	96.667	30	1	0
107256	12284	Unknown	Campylobacter jejuni	6307	ST-1275 complex	100	30	0	0	96.667	30	1	0
107257	12285	Unknown	Campylobacter jejuni	4467		100	30	0	0	96.667	30	1	0
107258	12286	Unknown	Campylobacter jejuni	8821		100	30	0	0	100	30	0	0
107259	12287	Unknown	Campylobacter jejuni	5673		100	30	0	0	100	30	0	0
107260	12288	Unknown	Campylobacter jejuni	9289		100	30	0	0	100	30	0	0
107261	12289	Unknown	Campylobacter jejuni	9290		100	30	0	0	100	30	0	0
107262	12290	Unknown	Campylobacter jejuni	5679		100	30	0	0	96.667	30	1	0
107263	12291	Unknown	Campylobacter jejuni	4881		100	30	0	0	96.667	30	1	0
107264	12292	Unknown	Campylobacter jejuni	4161		100	30	0	0	100	30	0	0
107265	12293	Unknown	Campylobacter jejuni	9274		100	30	0	0	100	30	0	0
107266	12294	Unknown	Campylobacter jejuni	9287		100	30	0	0	96.667	30	1	0
107267	12295	Unknown	Campylobacter jejuni	9267		100	30	0	0	100	30	0	0
107268	12296	Unknown	Campylobacter jejuni	8845		100	30	0	0	100	30	0	0
107269	12297	Unknown	Campylobacter jejuni	1962		100	30	0	0	100	30	0	0
107270	12298	Unknown	Campylobacter jejuni	1224		100	30	0	0	100	30	0	0
107271	12299	Unknown	Campylobacter jejuni	5525		100	30	0	0	96.667	30	1	0
107272	12300	Unknown	Campylobacter jejuni	9282		100	30	0	0	96.667	30	1	0
107273	12301	Unknown	Campylobacter jejuni	9282		100	30	0	0	96.667	30	1	0
107274	12302	Unknown	Campylobacter jejuni	9282		100	30	0	0	96.667	30	1	0
107275	12303	Unknown	Campylobacter jejuni	9282		100	30	0	0	96.667	30	1	0
107276	12304	Unknown	Campylobacter jejuni	42	ST-42 complex	100	30	0	0	100	30	0	0
107277	12308	Unknown	Campylobacter jejuni	448		100	30	0	0	100	30	0	0
107278	12309	Unknown	Campylobacter jejuni	448		100	30	0	0	100	30	0	0
107279	12310	Unknown	Campylobacter jejuni	448		100	30	0	0	100	30	0	0
107280	12311	Unknown	Campylobacter jejuni	448		100	30	0	0	100	30	0	0
107281	12312	Unknown	Campylobacter jejuni	448		100	30	0	0	100	30	0	0
107282	12313	Unknown	Campylobacter jejuni	448		100	30	0	0	100	30	0	0
107283	12314	Unknown	Campylobacter jejuni	448		100	30	0	0	100	30	0	0
107284	12315	Unknown	Campylobacter jejuni	448		100	30	0	0	100	30	0	0
107285	12316	Unknown	Campylobacter jejuni	448		100	30	0	0	100	30	0	0
107286	12317	Unknown	Campylobacter jejuni	448		100	30	0	0	100	30	0	0
107287	12318	UK	Campylobacter coli	3309		96.429	28	1	0	96.552	29	1	0
107288	12319	UK	Campylobacter coli	872	ST-828 complex	96.429	28	1	0	100	29	0	0
107289	12320	UK	Campylobacter coli	8437		96.429	28	1	0	100	29	0	0
107290	12321	UK	Campylobacter coli	1771		96.429	28	1	0	100	29	0	0
107291	12322	UK	Campylobacter coli	3314		96.429	28	1	0	100	29	0	0
107292	12323	UK	Campylobacter coli	3304		96.429	28	1	0	100	29	0	0
107293	12324	UK	Campylobacter coli	1986		96.429	28	1	0	100	29	0	0
107294	12325	UK	Campylobacter coli	3306		96.429	28	1	0	100	29	0	0
107295	12326	UK	Campylobacter coli	1986		96.429	28	1	0	100	29	0	0
107296	12327	UK	Campylobacter coli	3319		96.429	28	1	0	100	29	0	0
107297	12328	UK	Campylobacter coli	3319		96.429	28	1	0	100	29	0	0
107298	12329	UK	Campylobacter coli	1765		96.429	28	1	0	100	29	0	0
107299	12330	UK	Campylobacter coli	1765		96.429	28	1	0	100	29	0	0
107300	12331	UK	Campylobacter coli	1765		96.429	28	1	0	100	29	0	0
107301	12332	UK	Campylobacter coli	3308		96.429	28	1	0	100	29	0	0
107302	12333	UK	Campylobacter coli	3308		96.429	28	1	0	100	29	0	0
107303	12334	UK	Campylobacter coli	3311		96.429	28	1	0	100	29	0	0
107304	12335	UK	Campylobacter coli	3311		96.429	28	1	0	100	29	0	0
107305	12336	UK	Campylobacter coli	3311		96.429	28	1	0	100	29	0	0
107306	12337	UK	Campylobacter coli	825	ST-828 complex	96.429	28	1	0	100	29	0	0
107307	12338	UK	Campylobacter coli	2015		92.857	28	2	0	100	29	0	0
107308	12339	UK	Campylobacter coli	827	ST-828 complex	96.429	28	1	0	100	29	0	0
107309	12341	UK	Campylobacter coli	1531		96.429	28	1	0	100	29	0	0
107310	12350	USA	Campylobacter jejuni	2654		100	30	0	0	96.667	30	1	0
107311	12351	Finland	Campylobacter jejuni	19	ST-21 complex	100	30	0	0	100	30	0	0
107312	12352	Finland	Campylobacter jejuni	19	ST-21 complex	100	30	0	0	100	30	0	0
107313	12353	Finland	Campylobacter jejuni	19	ST-21 complex	100	30	0	0	100	30	0	0
107314	12354	Finland	Campylobacter jejuni	19	ST-21 complex	100	30	0	0	100	30	0	0
107315	12355	Finland	Campylobacter jejuni	19	ST-21 complex	100	30	0	0	100	30	0	0
107316	12356	Finland	Campylobacter jejuni	19	ST-21 complex	100	30	0	0	100	30	0	0
107317	12357	Finland	Campylobacter jejuni	19	ST-21 complex	100	30	0	0	100	30	0	0
107318	12358	Finland	Campylobacter jejuni	19	ST-21 complex	100	30	0	0	100	30	0	0
107319	12359	Sweden	Campylobacter jejuni	5843		100	30	0	0	100	30	0	0
107320	12360	Japan	Campylobacter jejuni	2209	ST-179 complex	100	30	0	0	96.667	30	1	0
107321	12361	Japan	Campylobacter jejuni	2209	ST-179 complex	100	30	0	0	96.667	30	1	0
107322	12362	Japan	Campylobacter jejuni	2209	ST-179 complex	100	30	0	0	96.667	30	1	0
107323	12363	Japan	Campylobacter jejuni	2209	ST-179 complex	100	30	0	0	96.667	30	1	0
107324	12364	USA	Campylobacter jejuni	5052		100	30	0	0	96.667	30	1	0
107325	12365	USA	Campylobacter jejuni	5054		100	30	0	0	96.667	30	1	0
107326	12366	USA	Campylobacter jejuni	5050		100	30	0	0	100	30	0	0
107327	12367	USA	Campylobacter jejuni	5055		100	30	0	0	96.667	30	1	0
107328	12368	USA	Campylobacter jejuni	5072		100	30	0	0	100	30	0	0
107329	12369	USA	Campylobacter jejuni	5053		100	30	0	0	100	30	0	0
107330	12370	USA	Campylobacter jejuni	5059		100	30	0	0	100	30	0	0
107331	12371	Finland	Campylobacter jejuni	7896		100	30	0	0	100	30	0	0
107332	12372	Finland	Campylobacter jejuni	8816		100	30	0	0	100	30	0	0
107333	12373	Finland	Campylobacter jejuni	7851		100	30	0	0	100	30	0	0
107334	12374	Finland	Campylobacter jejuni	1282		100	30	0	0	100	30	0	0
107335	12375	Finland	Campylobacter jejuni	7840		100	30	0	0	100	30	0	0
107336	12376	Finland	Campylobacter jejuni	1282		100	30	0	0	100	30	0	0
107337	12377	Finland	Campylobacter jejuni	7833		100	30	0	0	100	30	0	0
107338	12378	Finland	Campylobacter jejuni	1282		100	30	0	0	100	30	0	0
107339	12379	Finland	Campylobacter jejuni	1282		100	30	0	0	100	30	0	0
107340	12380	Finland	Campylobacter jejuni	7822		100	30	0	0	100	30	0	0
107341	12381	Finland	Campylobacter jejuni	7819		100	30	0	0	100	30	0	0
107342	12382	Finland	Campylobacter jejuni	7813		100	30	0	0	100	30	0	0
107343	12383	Finland	Campylobacter jejuni	7811		100	30	0	0	100	30	0	0
107344	12384	Finland	Campylobacter jejuni	1282		100	30	0	0	100	30	0	0
107345	12385	Finland	Campylobacter jejuni	7804		100	30	0	0	100	30	0	0
107346	12386	Finland	Campylobacter jejuni	1282		100	30	0	0	100	30	0	0
107347	12387	Finland	Campylobacter jejuni	7850		100	30	0	0	100	30	0	0
107348	12388	Finland	Campylobacter jejuni	1282		100	30	0	0	100	30	0	0
107349	12389	Finland	Campylobacter jejuni	7823		100	30	0	0	100	30	0	0
107350	12390	Finland	Campylobacter jejuni	7803		100	30	0	0	96.667	30	1	0
107351	12391	Finland	Campylobacter jejuni	5543		100	30	0	0	100	30	0	0
107352	12392	Finland	Campylobacter jejuni	3218		100	30	0	0	96.667	30	1	0
107353	12393	Finland	Campylobacter jejuni	6427		100	30	0	0	100	30	0	0
107354	12394	Finland	Campylobacter jejuni	7882		100	30	0	0	96.667	30	1	0
107355	12395	Finland	Campylobacter jejuni	5543		100	30	0	0	100	30	0	0
107356	12396	Finland	Campylobacter jejuni	7841		100	30	0	0	96.667	30	1	0
107357	12397	Finland	Campylobacter jejuni	1483		100	30	0	0	100	30	0	0
107358	12398	Finland	Campylobacter jejuni	7835		100	30	0	0	100	30	0	0
107359	12399	Finland	Campylobacter jejuni	1752	ST-952 complex	100	30	0	0	100	30	0	0
107360	12400	Finland	Campylobacter jejuni	4565		100	30	0	0	96.667	30	1	0
107361	12401	Finland	Campylobacter jejuni	6428		100	30	0	0	96.667	30	1	0
107362	12402	Finland	Campylobacter jejuni	6390		100	30	0	0	100	30	0	0
107363	12403	Finland	Campylobacter jejuni	7881		100	30	0	0	96.667	30	1	0
107364	12404	Finland	Campylobacter jejuni	6590		100	30	0	0	100	30	0	0
107365	12405	Finland	Campylobacter jejuni	7895		100	30	0	0	96.667	30	1	0
107366	12406	Finland	Campylobacter jejuni	7837		100	30	0	0	96.667	30	1	0
107367	12407	Finland	Campylobacter jejuni	7837		100	30	0	0	96.667	30	1	0
107368	12408	Finland	Campylobacter jejuni	7849		100	30	0	0	100	30	0	0
107369	12409	Finland	Campylobacter jejuni	7847		100	30	0	0	100	30	0	0
107370	12410	Finland	Campylobacter jejuni	7839		100	30	0	0	100	30	0	0
107371	12411	Finland	Campylobacter jejuni	7836		100	30	0	0	100	30	0	0
107372	12412	Finland	Campylobacter jejuni	7837		100	30	0	0	96.667	30	1	0
107373	12413	Finland	Campylobacter jejuni	1319		100	30	0	0	100	30	0	0
107374	12414	Finland	Campylobacter jejuni	7834	ST-952 complex	100	30	0	0	100	30	0	0
107375	12415	Finland	Campylobacter jejuni	7832		100	30	0	0	100	30	0	0
107376	12416	Finland	Campylobacter jejuni	7830		100	30	0	0	100	30	0	0
107377	12417	Finland	Campylobacter jejuni	1483		100	30	0	0	100	30	0	0
107378	12418	Finland	Campylobacter jejuni	7826		100	30	0	0	100	30	0	0
107379	12419	Finland	Campylobacter jejuni	7821		100	30	0	0	96.667	30	1	0
107380	12420	Finland	Campylobacter jejuni	6589		100	30	0	0	100	30	0	0
107381	12421	Finland	Campylobacter jejuni	8808		100	30	0	0	100	30	0	0
107382	12422	Finland	Campylobacter jejuni	7813		100	30	0	0	100	30	0	0
107383	12423	Finland	Campylobacter jejuni	6518		100	30	0	0	100	30	0	0
107384	12424	Finland	Campylobacter jejuni	7806		100	30	0	0	100	30	0	0
107385	12425	Finland	Campylobacter jejuni	7805		100	30	0	0	100	30	0	0
107386	12426	Finland	Campylobacter jejuni	7891		100	30	0	0	96.667	30	1	0
107387	12427	Finland	Campylobacter jejuni	7828		100	30	0	0	100	30	0	0
107388	12428	Finland	Campylobacter jejuni	7824		100	30	0	0	100	30	0	0
107389	12429	Finland	Campylobacter jejuni	7817		100	30	0	0	100	30	0	0
107390	12430	Finland	Campylobacter jejuni	7814		100	30	0	0	100	30	0	0
107391	12431	Finland	Campylobacter jejuni	7810		100	30	0	0	100	30	0	0
107392	12432	Finland	Campylobacter jejuni	7848		100	30	0	0	100	30	0	0
107393	12433	Finland	Campylobacter jejuni	7825		100	30	0	0	100	30	0	0
107394	12434	Finland	Campylobacter jejuni	7889		100	30	0	0	100	30	0	0
107395	12435	Finland	Campylobacter jejuni	7815		100	30	0	0	100	30	0	0
107396	12436	Finland	Campylobacter jejuni	7815		100	30	0	0	100	30	0	0
107397	12437	Finland	Campylobacter jejuni	6460		100	30	0	0	100	30	0	0
107398	12438	Finland	Campylobacter jejuni	6460		100	30	0	0	100	30	0	0
107399	12439	Finland	Campylobacter jejuni	6460		100	30	0	0	100	30	0	0
107400	12440	Finland	Campylobacter jejuni	6460		100	30	0	0	100	30	0	0
107401	12441	Finland	Campylobacter jejuni	6460		100	30	0	0	100	30	0	0
107402	12442	Finland	Campylobacter jejuni	7808	ST-952 complex	100	30	0	0	100	30	0	0
107403	12443	Finland	Campylobacter jejuni	7808	ST-952 complex	100	30	0	0	100	30	0	0
107404	12444	Finland	Campylobacter jejuni	7808	ST-952 complex	100	30	0	0	100	30	0	0
107405	12445	Finland	Campylobacter jejuni	4875		100	30	0	0	96.667	30	1	0
107406	12446	Finland	Campylobacter jejuni	4875		100	30	0	0	96.667	30	1	0
107407	12447	Finland	Campylobacter jejuni	4875		100	30	0	0	96.667	30	1	0
107408	12448	Finland	Campylobacter jejuni	7820		100	30	0	0	100	30	0	0
107409	12449	Finland	Campylobacter jejuni	7820		100	30	0	0	100	30	0	0
107410	12450	Finland	Campylobacter jejuni	1539		100	30	0	0	100	30	0	0
107411	12451	Finland	Campylobacter jejuni	1539		100	30	0	0	100	30	0	0
107412	12452	Finland	Campylobacter jejuni	7831		100	30	0	0	100	30	0	0
107413	12453	Finland	Campylobacter jejuni	7831		100	30	0	0	100	30	0	0
107414	12454	Finland	Campylobacter jejuni	7893		100	30	0	0	100	30	0	0
107415	12455	Finland	Campylobacter jejuni	7893		100	30	0	0	100	30	0	0
107416	12456	Finland	Campylobacter jejuni	4875		100	30	0	0	96.667	30	1	0
107417	12457	Finland	Campylobacter jejuni	4875		100	30	0	0	96.667	30	1	0
107419	2846	Unknown	Campylobacter jejuni	1264	ST-1264 complex	100	30	0	0	100	30	0	0
107420	2847	Unknown	Campylobacter jejuni	1323		100	30	0	0	96.667	30	1	0
107421	2848	Unknown	Campylobacter jejuni	1311	ST-1347 complex	100	30	0	0	100	30	0	0
107422	2849	Unknown	Campylobacter jejuni	1347	ST-1347 complex	100	30	0	0	100	30	0	0
107423	2850	Unknown	Campylobacter jejuni	1344	ST-1347 complex	100	30	0	0	100	30	0	0
107424	2851	Unknown	Campylobacter jejuni	1353	ST-1264 complex	100	30	0	0	100	30	0	0
107425	2852	Unknown	Campylobacter jejuni	1323		100	30	0	0	96.667	30	1	0
107426	2853	Unknown	Campylobacter jejuni	1356	ST-1264 complex	100	30	0	0	100	30	0	0
107427	2854	Unknown	Campylobacter jejuni	1323		100	30	0	0	96.667	30	1	0
107428	2855	Unknown	Campylobacter jejuni	1342		96.667	30	1	0	100	30	0	0
107429	2856	Unknown	Campylobacter jejuni	1342		96.667	30	1	0	100	30	0	0
107430	2857	Unknown	Campylobacter jejuni	1266		96.667	30	1	0	100	30	0	0
107431	2858	Unknown	Campylobacter jejuni	1304	ST-1304 complex	100	30	0	0	96.667	30	1	0
107432	2859	Unknown	Campylobacter jejuni	1260		96.667	30	1	0	100	30	0	0
107433	2860	Unknown	Campylobacter jejuni	1277		96.667	30	1	0	100	30	0	0
107434	2861	Unknown	Campylobacter jejuni	1342		96.667	30	1	0	100	30	0	0
107435	2862	Unknown	Campylobacter jejuni	1277		96.667	30	1	0	100	30	0	0
107436	2863	Unknown	Campylobacter jejuni	1303		96.667	30	1	0	100	30	0	0
107437	2864	Unknown	Campylobacter jejuni	1229		100	30	0	0	96.667	30	1	0
107438	2865	Unknown	Campylobacter jejuni	1290		96.667	30	1	0	100	30	0	0
107439	2866	Unknown	Campylobacter jejuni	1259	ST-1264 complex	100	30	0	0	100	30	0	0
107440	2867	Unknown	Campylobacter jejuni	1250	ST-1264 complex	100	30	0	0	100	30	0	0
107441	2868	Unknown	Campylobacter jejuni	1304	ST-1304 complex	100	30	0	0	96.667	30	1	0
107442	2869	Unknown	Campylobacter jejuni			100	30	0	0	100	30	0	0
107443	2870	Unknown	Campylobacter jejuni	1325	ST-1325 complex	96.667	30	1	0	100	30	0	0
107444	2871	Unknown	Campylobacter jejuni	1264	ST-1264 complex	100	30	0	0	100	30	0	0
107445	2872	Unknown	Campylobacter jejuni	1314		100	30	0	0	100	30	0	0
107446	2873	Unknown	Campylobacter jejuni	1264	ST-1264 complex	100	30	0	0	100	30	0	0
107447	2874	Unknown	Campylobacter jejuni	1355	ST-1287 complex	100	30	0	0	100	30	0	0
107448	2876	Unknown	Campylobacter jejuni	1255	ST-1034 complex	100	30	0	0	96.667	30	1	0
107449	2877	Unknown	Campylobacter jejuni	1288	ST-1287 complex	100	30	0	0	100	30	0	0
107450	2878	Unknown	Campylobacter jejuni	1288	ST-1287 complex	100	30	0	0	100	30	0	0
107451	2879	Unknown	Campylobacter jejuni	1328	ST-1287 complex	100	30	0	0	100	30	0	0
107452	2880	Unknown	Campylobacter jejuni	1312	ST-1287 complex	100	30	0	0	100	30	0	0
107453	2881	Unknown	Campylobacter jejuni	1352	ST-1287 complex	100	30	0	0	100	30	0	0
107454	2882	Unknown	Campylobacter jejuni	1355	ST-1287 complex	100	30	0	0	100	30	0	0
107455	2883	Unknown	Campylobacter jejuni	1287	ST-1287 complex	100	30	0	0	100	30	0	0
107456	2884	Unknown	Campylobacter jejuni	1345	ST-1287 complex	100	30	0	0	100	30	0	0
107457	2885	Unknown	Campylobacter jejuni	1321		100	30	0	0	100	30	0	0
107458	2886	Unknown	Campylobacter jejuni	1345	ST-1287 complex	100	30	0	0	100	30	0	0
107459	2887	Unknown	Campylobacter jejuni	1253	ST-1287 complex	100	30	0	0	100	30	0	0
107460	2888	Unknown	Campylobacter jejuni	1352	ST-1287 complex	100	30	0	0	100	30	0	0
107461	2889	Unknown	Campylobacter jejuni	1352	ST-1287 complex	100	30	0	0	100	30	0	0
107462	2890	Unknown	Campylobacter jejuni	1352	ST-1287 complex	100	30	0	0	100	30	0	0
107463	2891	Unknown	Campylobacter jejuni	1321		100	30	0	0	100	30	0	0
107464	2892	Unknown	Campylobacter jejuni	1229		100	30	0	0	96.667	30	1	0
107465	2893	Unknown	Campylobacter jejuni	677	ST-677 complex	100	30	0	0	100	30	0	0
107466	2894	Unknown	Campylobacter jejuni	137	ST-45 complex	100	30	0	0	100	30	0	0
107467	2896	Unknown	Campylobacter jejuni	977	ST-1034 complex	100	30	0	0	96.667	30	1	0
107468	2897	Unknown	Campylobacter jejuni	637	ST-1275 complex	100	30	0	0	96.667	30	1	0
107469	2898	Unknown	Campylobacter jejuni	1298	ST-1275 complex	100	30	0	0	96.667	30	1	0
107470	2899	Unknown	Campylobacter jejuni	1354	ST-1034 complex	100	30	0	0	96.667	30	1	0
107471	2900	Unknown	Campylobacter jejuni	1223	ST-1275 complex	100	30	0	0	100	30	0	0
107472	2901	Unknown	Campylobacter jejuni	1223	ST-1275 complex	100	30	0	0	96.667	30	1	0
107473	2902	Unknown	Campylobacter jejuni	1268	ST-1275 complex	100	30	0	0	96.667	30	1	0
107474	2903	Unknown	Campylobacter jejuni	11	ST-45 complex	100	30	0	0	100	30	0	0
107475	2904	Unknown	Campylobacter jejuni	1266		96.667	30	1	0	100	30	0	0
107476	2905	Unknown	Campylobacter jejuni	1260		96.667	30	1	0	100	30	0	0
107477	2906	Unknown	Campylobacter jejuni	1229		100	30	0	0	96.667	30	1	0
107478	2907	Unknown	Campylobacter jejuni	1367		100	30	0	0	100	30	0	0
107479	2908	Unknown	Campylobacter jejuni	1304	ST-1304 complex	100	30	0	0	96.667	30	1	0
107480	2909	Unknown	Campylobacter jejuni	267	ST-283 complex	100	30	0	0	100	30	0	0
107481	2910	Unknown	Campylobacter jejuni	177	ST-177 complex	100	30	0	0	100	30	0	0
107482	2911	Unknown	Campylobacter jejuni	1303		96.667	30	1	0	100	30	0	0
107483	2912	Unknown	Campylobacter jejuni	1322		100	30	0	0	100	30	0	0
107484	2913	Unknown	Campylobacter jejuni	1223	ST-1275 complex	100	30	0	0	96.667	30	1	0
107485	2914	Unknown	Campylobacter jejuni	1275	ST-1275 complex	100	30	0	0	96.667	30	1	0
107486	2915	Unknown	Campylobacter jejuni	1274	ST-1275 complex	100	30	0	0	96.667	30	1	0
107487	2916	Unknown	Campylobacter jejuni	637	ST-1275 complex	100	30	0	0	96.667	30	1	0
107488	2917	Unknown	Campylobacter jejuni	1322		100	30	0	0	100	30	0	0
107489	2918	Unknown	Campylobacter jejuni	1336	ST-1275 complex	100	30	0	0	96.667	30	1	0
107490	2919	Unknown	Campylobacter jejuni	1322		100	30	0	0	96.667	30	1	0
107491	2920	Unknown	Campylobacter jejuni	637	ST-1275 complex	100	30	0	0	100	30	0	0
107492	2921	Unknown	Campylobacter jejuni	1283	ST-1275 complex	100	30	0	0	96.667	30	1	0
107493	2922	Unknown	Campylobacter jejuni	1289		100	30	0	0	96.667	30	1	0
107494	2923	Unknown	Campylobacter jejuni	1223	ST-1275 complex	100	30	0	0	96.667	30	1	0
107495	2924	Unknown	Campylobacter jejuni	637	ST-1275 complex	100	30	0	0	100	30	0	0
107496	2925	Unknown	Campylobacter jejuni	1335	ST-1034 complex	100	30	0	0	96.667	30	1	0
107497	2926	Unknown	Campylobacter jejuni	1341	ST-1275 complex	100	30	0	0	96.667	30	1	0
107498	2927	Unknown	Campylobacter jejuni	699	ST-692 complex	100	30	0	0	100	30	0	0
107499	2928	Unknown	Campylobacter jejuni	1326	ST-45 complex	100	30	0	0	100	30	0	0
107500	2929	Unknown	Campylobacter jejuni	1268	ST-1275 complex	100	30	0	0	96.667	30	1	0
107501	2930	Unknown	Campylobacter jejuni	1269	ST-1034 complex	100	30	0	0	100	29	0	0
107502	2931	Unknown	Campylobacter jejuni	996		100	30	0	0	96.667	30	1	0
107503	2932	Unknown	Campylobacter jejuni	1225	ST-1275 complex	100	30	0	0	96.667	30	1	0
107504	2933	Unknown	Campylobacter jejuni	1292	ST-1275 complex	100	30	0	0	96.667	30	1	0
107505	2934	Unknown	Campylobacter jejuni	1223	ST-1275 complex	100	30	0	0	96.667	30	1	0
107506	2935	Unknown	Campylobacter jejuni	1341	ST-1275 complex	100	30	0	0	96.667	30	1	0
107507	2936	Unknown	Campylobacter jejuni	1292	ST-1275 complex	100	30	0	0	96.667	30	1	0
107508	2937	Unknown	Campylobacter jejuni	1334	ST-1275 complex	100	30	0	0	100	30	0	0
107509	2938	Unknown	Campylobacter jejuni	1275	ST-1275 complex	100	30	0	0	96.667	30	1	0
107510	2939	Unknown	Campylobacter jejuni	1285		100	30	0	0	96.667	30	1	0
107511	2940	Unknown	Campylobacter jejuni	45	ST-45 complex	100	30	0	0	100	30	0	0
107512	2941	Unknown	Campylobacter jejuni	1261		100	30	0	0	96.667	30	1	0
107513	2942	Unknown	Campylobacter jejuni	977	ST-1034 complex	100	30	0	0	96.667	30	1	0
107514	2943	Unknown	Campylobacter jejuni	1343		100	30	0	0	96.667	30	1	0
107515	2944	Unknown	Campylobacter jejuni	538	ST-45 complex	100	30	0	0	100	30	0	0
107516	2945	Unknown	Campylobacter jejuni	45	ST-45 complex	100	30	0	0	100	30	0	0
107517	2946	Unknown	Campylobacter jejuni	50	ST-21 complex	100	30	0	0	100	30	0	0
107518	2947	Unknown	Campylobacter jejuni	1223	ST-1275 complex	100	30	0	0	96.667	30	1	0
107519	2948	Unknown	Campylobacter jejuni	45	ST-45 complex	100	30	0	0	100	30	0	0
107520	2949	Unknown	Campylobacter jejuni	700		100	30	0	0	96.667	30	1	0
107521	2950	Unknown	Campylobacter jejuni	1310	ST-952 complex	100	30	0	0	100	30	0	0
107522	2951	Unknown	Campylobacter jejuni	1275	ST-1275 complex	100	30	0	0	96.667	30	1	0
107523	2952	Unknown	Campylobacter jejuni	1330	ST-1275 complex	100	30	0	0	96.667	30	1	0
107524	2953	Unknown	Campylobacter jejuni	1225	ST-1275 complex	100	30	0	0	96.667	30	1	0
107525	2954	Unknown	Campylobacter jejuni	1274	ST-1275 complex	100	30	0	0	96.667	30	1	0
107526	2955	Unknown	Campylobacter jejuni	45	ST-45 complex	100	30	0	0	100	30	0	0
107527	2956	Unknown	Campylobacter jejuni	1275	ST-1275 complex	100	30	0	0	96.667	30	1	0
107528	2957	Unknown	Campylobacter jejuni	1287	ST-1287 complex	100	30	0	0	100	30	0	0
107529	2958	Unknown	Campylobacter jejuni	1223	ST-1275 complex	100	30	0	0	96.667	30	1	0
107530	2959	Unknown	Campylobacter jejuni	1289		100	30	0	0	96.667	30	1	0
107531	2960	Unknown	Campylobacter jejuni	1275	ST-1275 complex	100	30	0	0	96.667	30	1	0
107532	2961	Unknown	Campylobacter jejuni	1003	ST-45 complex	100	30	0	0	100	30	0	0
107533	2962	Unknown	Campylobacter jejuni	1223	ST-1275 complex	100	30	0	0	96.667	30	1	0
107534	2963	Unknown	Campylobacter jejuni	637	ST-1275 complex	100	30	0	0	96.667	30	1	0
107535	2964	Unknown	Campylobacter jejuni	1336	ST-1275 complex	100	30	0	0	96.667	30	1	0
107536	2965	Unknown	Campylobacter jejuni	1223	ST-1275 complex	100	30	0	0	100	30	0	0
107537	2966	Unknown	Campylobacter jejuni	1225	ST-1275 complex	100	30	0	0	96.667	30	1	0
107538	2967	Unknown	Campylobacter jejuni	1287	ST-1287 complex	100	30	0	0	100	30	0	0
107539	2968	Unknown	Campylobacter jejuni	1294		100	30	0	0	96.667	30	1	0
107540	2969	Unknown	Campylobacter jejuni	1332	ST-1332 complex	100	30	0	0	100	29	0	0
107541	2970	Unknown	Campylobacter jejuni	996		100	30	0	0	96.667	30	1	0
107542	2971	Unknown	Campylobacter jejuni	1255	ST-1034 complex	100	30	0	0	96.667	30	1	0
107543	2972	Unknown	Campylobacter jejuni	991	ST-692 complex	100	30	0	0	100	30	0	0
107544	2973	Unknown	Campylobacter jejuni	991	ST-692 complex	100	30	0	0	96.667	30	1	0
107545	2974	Unknown	Campylobacter jejuni	1367		100	30	0	0	100	30	0	0
107546	2975	Unknown	Campylobacter jejuni	696	ST-1332 complex	100	30	0	0	100	29	0	0
107547	2976	Unknown	Campylobacter jejuni			100	30	0	0	100	30	0	0
107548	2977	Unknown	Campylobacter jejuni	1299	ST-1034 complex	100	30	0	0	96.667	30	1	0
107549	2978	Unknown	Campylobacter jejuni	45	ST-45 complex	100	30	0	0	100	30	0	0
107550	2979	Unknown	Campylobacter jejuni	45	ST-45 complex	100	30	0	0	100	30	0	0
107551	2980	Unknown	Campylobacter jejuni	45	ST-45 complex	100	30	0	0	100	30	0	0
107552	2981	Unknown	Campylobacter jejuni	1314		100	30	0	0	100	30	0	0
107553	2982	Unknown	Campylobacter jejuni	1305	ST-1287 complex	100	30	0	0	100	30	0	0
107554	2983	Unknown	Campylobacter jejuni			100	30	0	0	100	30	0	0
107555	2985	Unknown	Campylobacter jejuni			100	30	0	0	100	30	0	0
107556	2986	Unknown	Campylobacter jejuni	1328	ST-1287 complex	100	30	0	0	100	30	0	0
107557	2989	Unknown	Campylobacter jejuni	1535	ST-177 complex	100	30	0	0	100	30	0	0
107558	2990	Unknown	Campylobacter jejuni	692	ST-692 complex	100	30	0	0	100	30	0	0
107559	2991	Unknown	Campylobacter jejuni	177	ST-177 complex	100	30	0	0	100	30	0	0
107560	2992	Unknown	Campylobacter jejuni	11	ST-45 complex	100	30	0	0	100	30	0	0
107561	2993	Unknown	Campylobacter jejuni	11	ST-45 complex	100	30	0	0	100	30	0	0
107562	2995	Unknown	Campylobacter jejuni	6550		96.667	30	1	0	100	30	0	0
107563	2996	Unknown	Campylobacter jejuni	6550		96.667	30	1	0	100	30	0	0
107564	2997	Unknown	Campylobacter jejuni	1277		96.667	30	1	0	100	30	0	0
107565	2998	Unknown	Campylobacter jejuni	1229		100	30	0	0	96.667	30	1	0
107566	2999	Unknown	Campylobacter jejuni	1337		96.667	30	1	0	100	30	0	0
107567	3000	Unknown	Campylobacter jejuni	1324		96.667	30	1	0	100	30	0	0
107568	3001	Unknown	Campylobacter jejuni	1303		96.667	30	1	0	100	30	0	0
107569	3002	Unknown	Campylobacter jejuni	1342		96.667	30	1	0	100	30	0	0
107570	3003	Unknown	Campylobacter jejuni	677	ST-677 complex	100	30	0	0	100	30	0	0
107571	4567	Unknown	Campylobacter jejuni	1264	ST-1264 complex	100	30	0	0	100	30	0	0
107572	4568	Unknown	Campylobacter jejuni	6514	ST-677 complex	100	30	0	0	100	30	0	0
107573	4569	Unknown	Campylobacter jejuni	1304	ST-1304 complex	100	30	0	0	96.667	30	1	0
107574	4570	Unknown	Campylobacter jejuni	6551		100	30	0	0	100	30	0	0
107575	4571	Unknown	Campylobacter jejuni	1304	ST-1304 complex	100	30	0	0	96.667	30	1	0
107576	4572	Unknown	Campylobacter jejuni	6371		96.667	30	1	0	100	30	0	0
107577	4573	Unknown	Campylobacter jejuni	1342		96.667	30	1	0	100	30	0	0
107578	4574	Unknown	Campylobacter jejuni	1325	ST-1325 complex	96.667	30	1	0	100	30	0	0
107579	4575	Unknown	Campylobacter jejuni	1229		100	30	0	0	96.667	30	1	0
107580	4576	Unknown	Campylobacter jejuni	1229		100	30	0	0	96.667	30	1	0
107581	4577	Unknown	Campylobacter jejuni	1304	ST-1304 complex	100	30	0	0	96.667	30	1	0
107582	4578	Unknown	Campylobacter jejuni	6370	ST-1304 complex	100	30	0	0	96.667	30	1	0
107583	4579	Unknown	Campylobacter jejuni	1286		100	28	0	0	100	30	0	0
107584	4580	Unknown	Campylobacter jejuni	2354		100	30	0	0	96.667	30	1	0
107585	4581	Unknown	Campylobacter jejuni	2347		100	30	0	0	96.667	30	1	0
107586	4582	Unknown	Campylobacter jejuni	2839		100	30	0	0	100	30	0	0
107587	4583	Unknown	Campylobacter jejuni	1367		100	30	0	0	100	30	0	0
107588	4584	Unknown	Campylobacter jejuni	11	ST-45 complex	100	30	0	0	100	30	0	0
107589	4585	Unknown	Campylobacter jejuni	1260		96.667	30	1	0	100	30	0	0
107590	4586	Unknown	Campylobacter jejuni	945	ST-1287 complex	100	30	0	0	100	30	0	0
107591	4587	Unknown	Campylobacter jejuni	1260		96.667	30	1	0	100	30	0	0
107592	4588	Unknown	Campylobacter jejuni	1304	ST-1304 complex	100	30	0	0	96.667	30	1	0
107593	4589	Unknown	Campylobacter jejuni	6552		96.667	30	1	0	100	30	0	0
107594	4590	Unknown	Campylobacter jejuni	1304	ST-1304 complex	100	30	0	0	96.667	30	1	0
107595	4591	Unknown	Campylobacter jejuni	1323		100	30	0	0	96.667	30	1	0
107596	4592	Unknown	Campylobacter jejuni	1351		100	30	0	0	96.667	30	1	0
107597	4593	Unknown	Campylobacter jejuni	3321		100	30	0	0	100	30	0	0
107598	4594	Unknown	Campylobacter jejuni	1276	ST-1332 complex	100	30	0	0	100	30	0	0
107599	4595	Unknown	Campylobacter jejuni	1304	ST-1304 complex	100	30	0	0	96.667	30	1	0
107600	4596	Unknown	Campylobacter jejuni	1347	ST-1347 complex	100	30	0	0	100	30	0	0
107601	4597	Unknown	Campylobacter jejuni	11	ST-45 complex	100	30	0	0	100	30	0	0
107602	4598	Unknown	Campylobacter jejuni	1229		100	30	0	0	96.667	30	1	0
107603	4599	Unknown	Campylobacter jejuni	1351		100	30	0	0	96.667	30	1	0
107604	4600	Unknown	Campylobacter jejuni	45	ST-45 complex	100	30	0	0	100	30	0	0
107605	4601	Unknown	Campylobacter jejuni	45	ST-45 complex	100	30	0	0	100	30	0	0
107606	4602	Unknown	Campylobacter jejuni	2219	ST-45 complex	100	30	0	0	100	30	0	0
107607	4603	Unknown	Campylobacter jejuni	1367		100	30	0	0	100	30	0	0
107608	4604	Unknown	Campylobacter jejuni	45	ST-45 complex	100	30	0	0	100	30	0	0
107609	4605	Unknown	Campylobacter jejuni	1351		100	30	0	0	96.667	30	1	0
107610	4606	Unknown	Campylobacter jejuni	1286		100	28	0	0	100	30	0	0
107611	4607	Unknown	Campylobacter jejuni	3727	ST-45 complex	100	30	0	0	100	30	0	0
107612	4608	Unknown	Campylobacter jejuni	1277		96.667	30	1	0	100	30	0	0
107613	4609	Unknown	Campylobacter jejuni	1277		96.667	30	1	0	100	30	0	0
107614	4610	Unknown	Campylobacter jejuni	1286		100	28	0	0	100	30	0	0
107615	4611	Unknown	Campylobacter jejuni	1277		96.667	30	1	0	100	30	0	0
107616	4612	Unknown	Campylobacter jejuni	1351		100	30	0	0	96.667	30	1	0
107617	4613	Unknown	Campylobacter jejuni	230	ST-45 complex	100	30	0	0	100	30	0	0
107618	4614	Unknown	Campylobacter jejuni	1260		96.667	30	1	0	100	30	0	0
107619	4615	Unknown	Campylobacter jejuni	1277		96.667	30	1	0	100	30	0	0
107620	4616	Unknown	Campylobacter jejuni	267	ST-283 complex	100	30	0	0	100	30	0	0
107621	4617	Unknown	Campylobacter jejuni	5271	ST-1287 complex	100	30	0	0	100	30	0	0
107622	4618	Unknown	Campylobacter jejuni	1346	ST-1287 complex	100	30	0	0	100	30	0	0
107623	4619	Unknown	Campylobacter jejuni	6368	ST-1287 complex	100	30	0	0	100	30	0	0
107624	4620	Unknown	Campylobacter jejuni	1346	ST-1287 complex	100	30	0	0	100	30	0	0
107625	4621	Unknown	Campylobacter jejuni	1253	ST-1287 complex	100	30	0	0	100	30	0	0
107626	4622	Unknown	Campylobacter jejuni	1253	ST-1287 complex	100	30	0	0	100	30	0	0
107627	4623	Unknown	Campylobacter jejuni	3059	ST-1287 complex	100	30	0	0	100	30	0	0
107628	4624	Unknown	Campylobacter jejuni	6553	ST-1287 complex	100	30	0	0	100	30	0	0
107629	4625	Unknown	Campylobacter jejuni	1253	ST-1287 complex	100	30	0	0	100	30	0	0
107630	4626	Unknown	Campylobacter jejuni	1253	ST-1287 complex	100	30	0	0	100	30	0	0
107631	4627	Unknown	Campylobacter jejuni	1317	ST-1287 complex	100	30	0	0	100	30	0	0
107632	4628	Unknown	Campylobacter jejuni	1305	ST-1287 complex	100	30	0	0	100	30	0	0
107633	4629	Unknown	Campylobacter jejuni	1312	ST-1287 complex	100	30	0	0	100	30	0	0
107634	4630	Unknown	Campylobacter jejuni	683		100	30	0	0	100	30	0	0
107635	4631	Unknown	Campylobacter jejuni	1328	ST-1287 complex	100	30	0	0	100	30	0	0
107636	4632	Unknown	Campylobacter jejuni	1253	ST-1287 complex	100	30	0	0	100	30	0	0
107637	4633	Unknown	Campylobacter jejuni	1288	ST-1287 complex	100	30	0	0	100	30	0	0
107638	4634	Unknown	Campylobacter jejuni	6554		100	30	0	0	100	30	0	0
107639	4635	Unknown	Campylobacter jejuni	1355	ST-1287 complex	100	30	0	0	100	30	0	0
107640	4636	Unknown	Campylobacter jejuni	1304	ST-1304 complex	100	30	0	0	96.667	30	1	0
107641	4637	Unknown	Campylobacter jejuni	1259	ST-1264 complex	100	30	0	0	100	30	0	0
107642	4638	Unknown	Campylobacter jejuni	1264	ST-1264 complex	100	30	0	0	100	30	0	0
107643	4639	Unknown	Campylobacter jejuni	1259	ST-1264 complex	100	30	0	0	100	30	0	0
107644	4640	Unknown	Campylobacter jejuni	11	ST-45 complex	100	30	0	0	100	30	0	0
107645	4641	Unknown	Campylobacter jejuni	1304	ST-1304 complex	100	30	0	0	96.667	30	1	0
107646	4642	Unknown	Campylobacter jejuni	6550		96.667	30	1	0	100	30	0	0
107647	4643	Unknown	Campylobacter jejuni	1229		100	30	0	0	96.667	30	1	0
107648	4644	Unknown	Campylobacter jejuni	1351		100	30	0	0	96.667	30	1	0
107649	4645	Unknown	Campylobacter jejuni	1342		96.667	30	1	0	100	30	0	0
107650	4646	Unknown	Campylobacter jejuni	677	ST-677 complex	100	30	0	0	100	30	0	0
107651	4647	Unknown	Campylobacter jejuni	1351		100	30	0	0	96.667	30	1	0
107652	4648	Unknown	Campylobacter jejuni	794	ST-677 complex	100	30	0	0	100	30	0	0
107653	4649	Unknown	Campylobacter jejuni	1316		100	28	0	0	100	30	0	0
107654	4650	Unknown	Campylobacter jejuni	1229		100	30	0	0	96.667	30	1	0
107655	4651	Unknown	Campylobacter jejuni	1277		96.667	30	1	0	100	30	0	0
107656	4652	Unknown	Campylobacter jejuni	1367		100	30	0	0	100	30	0	0
107657	4653	Unknown	Campylobacter jejuni	1229		100	30	0	0	96.667	30	1	0
107658	4654	Unknown	Campylobacter jejuni	1304	ST-1304 complex	100	30	0	0	96.667	30	1	0
107659	4655	Unknown	Campylobacter jejuni	1277		96.667	30	1	0	100	30	0	0
107660	4656	Unknown	Campylobacter jejuni	1229		100	30	0	0	96.667	30	1	0
107661	4657	Unknown	Campylobacter jejuni	1304	ST-1304 complex	100	30	0	0	96.667	30	1	0
107662	4658	Unknown	Campylobacter jejuni	1316		100	28	0	0	100	30	0	0
107663	4659	Unknown	Campylobacter jejuni	1304	ST-1304 complex	100	30	0	0	96.667	30	1	0
107664	4660	Unknown	Campylobacter jejuni	1304	ST-1304 complex	100	30	0	0	96.667	30	1	0
107665	4661	Unknown	Campylobacter jejuni	1304	ST-1304 complex	100	30	0	0	96.667	30	1	0
107666	4662	Unknown	Campylobacter jejuni	1367		100	30	0	0	100	30	0	0
107667	4663	Unknown	Campylobacter jejuni	1351		100	30	0	0	96.667	30	1	0
107668	4664	Unknown	Campylobacter jejuni	6550		96.667	30	1	0	100	30	0	0
107669	4665	Unknown	Campylobacter jejuni	6550		96.667	30	1	0	100	30	0	0
107670	4666	Unknown	Campylobacter jejuni	6371		96.667	30	1	0	100	30	0	0
107671	4667	Unknown	Campylobacter jejuni	6550		96.667	30	1	0	100	30	0	0
107672	4668	Unknown	Campylobacter jejuni	1277		96.667	30	1	0	100	30	0	0
107673	4669	Unknown	Campylobacter jejuni	1316		100	28	0	0	100	30	0	0
107674	4670	Unknown	Campylobacter jejuni	6550		96.667	30	1	0	100	30	0	0
107675	4671	Unknown	Campylobacter jejuni	1316		100	28	0	0	100	30	0	0
107676	4672	Unknown	Campylobacter jejuni	677	ST-677 complex	100	30	0	0	100	30	0	0
107677	4673	Unknown	Campylobacter jejuni	1277		96.667	30	1	0	100	30	0	0
107678	4674	Unknown	Campylobacter jejuni	1457		100	30	0	0	100	30	0	0
107679	4675	Unknown	Campylobacter jejuni	1457		100	30	0	0	100	30	0	0
107680	4676	Unknown	Campylobacter jejuni			100	30	0	0	100	30	0	0
107681	4677	Unknown	Campylobacter jejuni	692	ST-692 complex	100	30	0	0	100	30	0	0
107682	4678	Unknown	Campylobacter jejuni	995		100	30	0	0	96.667	30	1	0
107683	4679	Unknown	Campylobacter jejuni	995		100	30	0	0	96.667	30	1	0
107684	4680	Unknown	Campylobacter jejuni	693		100	30	0	0	96.667	30	1	0
107686	4682	Unknown	Campylobacter jejuni	3321		100	30	0	0	100	30	0	0
107687	4683	Unknown	Campylobacter jejuni	692	ST-692 complex	100	30	0	0	100	30	0	0
107688	4684	Unknown	Campylobacter jejuni			100	30	0	0	96.667	30	1	0
107689	4685	Unknown	Campylobacter jejuni	693		100	30	0	0	96.667	30	1	0
107690	4686	Unknown	Campylobacter jejuni	692	ST-692 complex	100	30	0	0	100	30	0	0
107691	4687	Unknown	Campylobacter jejuni	11	ST-45 complex	100	30	0	0	100	30	0	0
107692	4688	Unknown	Campylobacter jejuni			93.333	30	2	0	96.667	30	1	0
107693	4689	Unknown	Campylobacter jejuni			93.333	30	2	0	96.667	30	1	0
107694	4691	Unknown	Campylobacter jejuni			93.333	30	2	0	100	30	0	0
107695	4695	Unknown	Campylobacter jejuni			93.333	30	2	0	100	30	0	0
107696	4696	Unknown	Campylobacter jejuni			100	30	0	0	96.667	30	1	0
107697	4697	Unknown	Campylobacter jejuni			100	30	0	0	96.667	30	1	0
107699	4710	Unknown	Campylobacter jejuni	1268	ST-1275 complex	100	30	0	0	96.667	30	1	0
107700	SRR12070055	Italy	Campylobacter coli	828	ST-828 complex	96.429	28	1	0	100	29	0	0
107701	SRR12070056	Italy	Campylobacter coli	893	ST-828 complex	96.429	28	1	0	100	29	0	0
107702	SRR12070057	Italy	Campylobacter coli	854	ST-828 complex	96.429	28	1	0	100	29	0	0
107703	SRR12070058	Italy	Campylobacter coli	10325	ST-828 complex	96.429	28	1	0	100	29	0	0
107704	SRR12070059	Italy	Campylobacter coli	1055	ST-828 complex	96.429	28	1	0	100	29	0	0
107705	SRR12070060	Italy	Campylobacter coli	854	ST-828 complex	96.429	28	1	0	100	29	0	0
107706	SRR12070061	Italy	Campylobacter coli			96.429	28	1	0	100	29	0	0
107707	SRR12070062	Italy	Campylobacter coli	1117	ST-828 complex	96.429	28	1	0	100	29	0	0
107708	SRR12070063	Italy	Campylobacter coli			96.429	28	1	0	100	29	0	0
107709	SRR12070064	Italy	Campylobacter coli	9284	ST-828 complex	96.429	28	1	0	100	29	0	0
107710	SRR12070065	Italy	Campylobacter coli			96.429	28	1	0	100	29	0	0
107711	SRR12070066	Italy	Campylobacter coli	9275	ST-828 complex	96.429	28	1	0	100	29	0	0
107712	SRR12070067	Italy	Campylobacter coli	828	ST-828 complex	96.429	28	1	0	100	29	0	0
107713	SRR12070068	Italy	Campylobacter coli	829	ST-828 complex	96.429	28	1	0	100	29	0	0
107714	SRR12070069	Italy	Campylobacter coli	9275	ST-828 complex	96.429	28	1	0	100	29	0	0
107715	SRR12070070	Italy	Campylobacter coli	828	ST-828 complex	96.429	28	1	0	100	29	0	0
107716	SRR12070071	Italy	Campylobacter coli	3347	ST-828 complex	96.429	28	1	0	100	29	0	0
107717	SRR12070072	Italy	Campylobacter coli	4950	ST-828 complex	96.429	28	1	0	100	29	0	0
107718	SRR12070073	Italy	Campylobacter coli	9275	ST-828 complex	96.429	28	1	0	100	29	0	0
107719	SRR12070074	Italy	Campylobacter coli	9291	ST-828 complex	96.429	28	1	0	100	29	0	0
107720	SRR12070075	Italy	Campylobacter coli	10331	ST-828 complex	96.429	28	1	0	100	29	0	0
107721	SRR12070076	Italy	Campylobacter coli	10304		96.429	28	1	0	100	29	0	0
107722	SRR12070077	Italy	Campylobacter coli	854	ST-828 complex	96.429	28	1	0	100	29	0	0
107723	SRR12070078	Italy	Campylobacter coli	829	ST-828 complex	96.429	28	1	0	100	29	0	0
107724	SRR12070079	Italy	Campylobacter coli	829	ST-828 complex	96.429	28	1	0	100	29	0	0
107725	SRR12070080	Italy	Campylobacter coli	854	ST-828 complex	96.429	28	1	0	100	29	0	0
107726	SRR12070081	Italy	Campylobacter coli	10330	ST-828 complex	96.429	28	1	0	100	29	0	0
107727	SRR12070082	Italy	Campylobacter coli	10329	ST-828 complex	96.429	28	1	0	100	29	0	0
107728	SRR12070083	Italy	Campylobacter coli	1108	ST-828 complex	96.429	28	1	0	100	29	0	0
107729	SRR12070084	Italy	Campylobacter coli	2728	ST-828 complex	96.429	28	1	0	100	29	0	0
107730	SRR12070085	Italy	Campylobacter coli	10328	ST-828 complex	96.429	28	1	0	100	29	0	0
107731	SRR12070086	Italy	Campylobacter coli	1058	ST-828 complex	96.429	28	1	0	100	29	0	0
107732	SRR12070087	Italy	Campylobacter coli	10304		96.429	28	1	0	100	29	0	0
107733	SRR12070088	Italy	Campylobacter coli	828	ST-828 complex	96.429	28	1	0	100	29	0	0
107734	SRR12070089	Italy	Campylobacter coli	854	ST-828 complex	96.429	28	1	0	100	29	0	0
107735	SRR12070090	Italy	Campylobacter coli	854	ST-828 complex	96.429	28	1	0	100	29	0	0
107736	SRR12070091	Italy	Campylobacter coli	1117	ST-828 complex	96.429	28	1	0	100	29	0	0
107737	SRR12070092	Italy	Campylobacter coli	10327	ST-828 complex	96.429	28	1	0	100	29	0	0
107738	SRR12070093	Italy	Campylobacter coli			96.429	28	1	0	100	29	0	0
107739	SRR12070094	Italy	Campylobacter coli	9264	ST-828 complex	96.429	28	1	0	100	29	0	0
107740	SRR12070095	Italy	Campylobacter coli	1117	ST-828 complex	96.429	28	1	0	100	29	0	0
107741	SRR12070096	Italy	Campylobacter coli	1068	ST-828 complex	96.429	28	1	0	100	29	0	0
107742	SRR12070097	Italy	Campylobacter coli	9284	ST-828 complex	96.429	28	1	0	100	29	0	0
107743	SRR12070098	Italy	Campylobacter coli	10304		96.429	28	1	0	100	29	0	0
107744	SRR12070099	Italy	Campylobacter coli	9283		96.429	28	1	0	100	29	0	0
107745	SRR12070100	Italy	Campylobacter coli	1624	ST-828 complex	96.429	28	1	0	100	29	0	0
107746	SRR12070101	Italy	Campylobacter coli	10325	ST-828 complex	96.429	28	1	0	100	29	0	0
107747	SRR12070102	Italy	Campylobacter coli			96.429	28	1	0	100	29	0	0
107748	SRR12070103	Italy	Campylobacter coli	9264	ST-828 complex	96.429	28	1	0	100	29	0	0
107749	SRR12070104	Italy	Campylobacter coli	10305		96.429	28	1	0	100	29	0	0
107750	SRR12070105	Italy	Campylobacter coli	1113	ST-828 complex	96.429	28	1	0	100	29	0	0
107751	SRR12070106	Italy	Campylobacter coli	1130	ST-828 complex	96.429	28	1	0	100	29	0	0
107752	SRR12070107	Italy	Campylobacter coli	7022	ST-828 complex	96.429	28	1	0	100	29	0	0
107753	SRR12070108	Italy	Campylobacter coli	888	ST-828 complex	96.429	28	1	0	100	29	0	0
107754	SRR12070109	Italy	Campylobacter coli	825	ST-828 complex	96.429	28	1	0	100	29	0	0
107755	SRR12070110	Italy	Campylobacter coli	1130	ST-828 complex	96.429	28	1	0	100	29	0	0
107756	SRR12070111	Italy	Campylobacter coli	1130	ST-828 complex	96.429	28	1	0	100	29	0	0
107757	SRR12070112	Italy	Campylobacter coli	1016	ST-828 complex	96.429	28	1	0	100	29	0	0
107758	SRR12070113	Italy	Campylobacter coli	2507	ST-828 complex	96.429	28	1	0	100	29	0	0
107759	SRR12070114	Italy	Campylobacter coli	1109		96.429	28	1	0	100	29	0	0
107760	SRR12070115	Italy	Campylobacter coli	854	ST-828 complex	96.429	28	1	0	100	29	0	0
107761	SRR12070116	Italy	Campylobacter coli			96.429	28	1	0	100	29	0	0
107762	SRR12070117	Italy	Campylobacter coli	9276		96.429	28	1	0	100	29	0	0
107763	SRR12070118	Italy	Campylobacter coli	828	ST-828 complex	96.429	28	1	0	100	29	0	0
107764	SRR12070119	Italy	Campylobacter coli	4086	ST-828 complex	96.429	28	1	0	100	29	0	0
107765	SRR12070120	Italy	Campylobacter coli	825	ST-828 complex	96.429	28	1	0	100	29	0	0
107766	SRR12070121	Italy	Campylobacter coli	854	ST-828 complex	96.429	28	1	0	100	29	0	0
107767	SRR12070122	Italy	Campylobacter coli	10323	ST-828 complex	96.429	28	1	0	100	29	0	0
107768	SRR12070123	Italy	Campylobacter coli	9264	ST-828 complex	96.429	28	1	0	100	29	0	0
107769	SRR12070124	Italy	Campylobacter coli	9264	ST-828 complex	96.429	28	1	0	100	29	0	0
107770	SRR12070125	Italy	Campylobacter coli	1624	ST-828 complex	96.429	28	1	0	100	29	0	0
107771	SRR12070126	Italy	Campylobacter coli			96.429	28	1	0	100	29	0	0
107772	SRR12070127	Italy	Campylobacter coli	854	ST-828 complex	96.429	28	1	0	100	29	0	0
107773	SRR12070128	Italy	Campylobacter coli	829	ST-828 complex	96.429	28	1	0	100	29	0	0
107774	SRR12070129	Italy	Campylobacter coli	1617		96.429	28	1	0	100	29	0	0
107775	SRR12070130	Italy	Campylobacter coli	9264	ST-828 complex	96.429	28	1	0	100	29	0	0
107776	SRR12070132	Italy	Campylobacter coli			96.429	28	1	0	100	29	0	0
107777	SRR12070133	Italy	Campylobacter coli	10322	ST-828 complex	96.429	28	1	0	100	29	0	0
107778	SRR12070134	Italy	Campylobacter coli	854	ST-828 complex	96.429	28	1	0	100	29	0	0
107779	SRR12070135	Italy	Campylobacter coli	854	ST-828 complex	96.429	28	1	0	100	29	0	0
107780	SRR12070136	Italy	Campylobacter coli	10319		96.429	28	1	0	100	29	0	0
107781	SRR12070137	Italy	Campylobacter coli	1591		96.429	28	1	0	100	29	0	0
107782	SRR12070138	Italy	Campylobacter coli			96.429	28	1	0	100	29	0	0
107783	SRR12070139	Italy	Campylobacter coli	7159	ST-828 complex	96.429	28	1	0	100	29	0	0
107784	SRR12070140	Italy	Campylobacter coli	7159	ST-828 complex	96.429	28	1	0	100	29	0	0
107785	SRR12070141	Italy	Campylobacter coli	827	ST-828 complex	96.429	28	1	0	100	29	0	0
107786	SRR12070142	Italy	Campylobacter coli	827	ST-828 complex	96.429	28	1	0	100	29	0	0
107787	SRR12070143	Italy	Campylobacter coli	827	ST-828 complex	96.429	28	1	0	100	29	0	0
107788	SRR12070144	Italy	Campylobacter coli	5292		96.154	26	1	0	100	29	0	0
107789	SRR12070145	Italy	Campylobacter coli	5292		96.154	26	1	0	100	29	0	0
107790	SRR12070146	Italy	Campylobacter coli	830	ST-828 complex	96.429	28	1	0	100	29	0	0
107791	SRR12070147	Italy	Campylobacter coli	830	ST-828 complex	96.429	28	1	0	100	29	0	0
107792	SRR12070148	Italy	Campylobacter coli	5292		96.154	26	1	0	100	29	0	0
107793	SRR12070149	Italy	Campylobacter coli	1591		96.429	28	1	0	100	29	0	0
107794	SRR12070150	Italy	Campylobacter coli	1055	ST-828 complex	96.429	28	1	0	100	29	0	0
107795	SRR12070151	Italy	Campylobacter coli	1055	ST-828 complex	96.429	28	1	0	100	29	0	0
107796	SRR12070152	Italy	Campylobacter coli	1009		96.429	28	1	0	100	29	0	0
107797	SRR12070153	Italy	Campylobacter coli	1009		96.429	28	1	0	100	29	0	0
107798	SRR12070154	Italy	Campylobacter coli	1417	ST-828 complex	96.429	28	1	0	100	29	0	0
107799	SRR12070155	Italy	Campylobacter coli	1417	ST-828 complex	96.429	28	1	0	100	29	0	0
107800	SRR12070156	Italy	Campylobacter coli	1417	ST-828 complex	96.429	28	1	0	100	29	0	0
107801	SRR12070157	Italy	Campylobacter coli	1417	ST-828 complex	96.429	28	1	0	100	29	0	0
107802	SRR12070158	Italy	Campylobacter coli	1417	ST-828 complex	96.429	28	1	0	100	29	0	0
107803	SRR12070159	Italy	Campylobacter coli	1417	ST-828 complex	96.429	28	1	0	100	29	0	0
107804	SRR12070160	Italy	Campylobacter coli	1591		96.429	28	1	0	100	29	0	0
107805	SRR12070161	Italy	Campylobacter coli	1417	ST-828 complex	96.429	28	1	0	100	29	0	0
107806	SRR12070162	Italy	Campylobacter coli	1450		96.429	28	1	0	100	29	0	0
107807	SRR12070163	Italy	Campylobacter coli	1055	ST-828 complex	96.429	28	1	0	100	29	0	0
107808	SRR12070164	Italy	Campylobacter coli	1055	ST-828 complex	96.429	28	1	0	100	29	0	0
107809	SRR12070165	Italy	Campylobacter coli	1055	ST-828 complex	96.429	28	1	0	100	29	0	0
107810	SRR12070166	Italy	Campylobacter coli	1055	ST-828 complex	96.429	28	1	0	100	29	0	0
107811	SRR12070167	Italy	Campylobacter coli	1055	ST-828 complex	96.429	28	1	0	100	29	0	0
107812	SRR12070168	Italy	Campylobacter coli	1055	ST-828 complex	96.429	28	1	0	100	29	0	0
107813	SRR12070169	Italy	Campylobacter coli	10334	ST-828 complex	96.429	28	1	0	100	29	0	0
107814	SRR12070170	Italy	Campylobacter coli	10334	ST-828 complex	96.429	28	1	0	100	29	0	0
107815	SRR12070171	Italy	Campylobacter coli	1617		96.429	28	1	0	100	29	0	0
107816	SRR12070172	Italy	Campylobacter coli	1586	ST-828 complex	96.429	28	1	0	100	29	0	0
107817	SRR12070173	Italy	Campylobacter coli	1009		96.429	28	1	0	100	29	0	0
107818	SRR12070174	Italy	Campylobacter coli	827	ST-828 complex	96.429	28	1	0	100	29	0	0
107819	SRR12070175	Italy	Campylobacter coli	1009		96.429	28	1	0	100	29	0	0
107820	SRR12070176	Italy	Campylobacter coli	1417	ST-828 complex	96.429	28	1	0	100	29	0	0
107821	SRR12070177	Italy	Campylobacter coli	1680		96.429	28	1	0	100	29	0	0
107822	SRR12070178	Italy	Campylobacter coli	1016	ST-828 complex	96.429	28	1	0	100	29	0	0
107823	SRR12070179	Italy	Campylobacter coli	1009		96.429	28	1	0	100	29	0	0
107824	SRR12070180	Italy	Campylobacter coli	1055	ST-828 complex	96.429	28	1	0	100	29	0	0
107825	SRR12070181	Italy	Campylobacter coli	1016	ST-828 complex	96.429	28	1	0	100	29	0	0
107826	SRR12070182	Italy	Campylobacter coli	1016	ST-828 complex	96.429	28	1	0	100	29	0	0
107827	SRR12070183	Italy	Campylobacter coli	854	ST-828 complex	96.429	28	1	0	100	29	0	0
107828	SRR12070184	Italy	Campylobacter coli	1055	ST-828 complex	96.429	28	1	0	100	29	0	0
107829	SRR12070185	Italy	Campylobacter coli	1055	ST-828 complex	96.429	28	1	0	100	29	0	0
107830	SRR12070186	Italy	Campylobacter coli	1055	ST-828 complex	96.429	28	1	0	100	29	0	0
107831	SRR12070187	Italy	Campylobacter coli	1055	ST-828 complex	96.429	28	1	0	100	29	0	0
107832	SRR12070188	Italy	Campylobacter coli	1055	ST-828 complex	96.429	28	1	0	100	29	0	0
107833	SRR12070189	Italy	Campylobacter coli	1055	ST-828 complex	96.429	28	1	0	100	29	0	0
107834	SRR12070190	Italy	Campylobacter coli	10334	ST-828 complex	96.429	28	1	0	100	29	0	0
107835	SRR12070191	Italy	Campylobacter coli	1016	ST-828 complex	96.429	28	1	0	100	29	0	0
107836	SRR12070192	Italy	Campylobacter coli	1055	ST-828 complex	96.429	28	1	0	100	29	0	0
107837	SRR12070193	Italy	Campylobacter coli	1055	ST-828 complex	96.429	28	1	0	100	29	0	0
107838	SRR12070194	Italy	Campylobacter coli	854	ST-828 complex	96.429	28	1	0	100	29	0	0
107839	SRR12070195	Italy	Campylobacter coli	5292		96.154	26	1	0	100	29	0	0
107840	SRR12070196	Italy	Campylobacter coli	1055	ST-828 complex	96.429	28	1	0	100	29	0	0
107841	SRR12070197	Italy	Campylobacter coli	1680		96.429	28	1	0	100	29	0	0
107842	SRR12070198	Italy	Campylobacter coli	1680		96.429	28	1	0	100	29	0	0
107843	SRR12070199	Italy	Campylobacter coli	1016	ST-828 complex	96.429	28	1	0	100	29	0	0
107844	SRR12070200	Italy	Campylobacter coli	1556	ST-828 complex	96.429	28	1	0	100	29	0	0
107845	SRR12070201	Italy	Campylobacter coli	854	ST-828 complex	96.429	28	1	0	100	29	0	0
107846	SRR12070202	Italy	Campylobacter coli	1016	ST-828 complex	96.429	28	1	0	100	29	0	0
107847	SRR12070203	Italy	Campylobacter coli	854	ST-828 complex	96.429	28	1	0	100	29	0	0
107848	SRR12070204	Italy	Campylobacter coli	1016	ST-828 complex	96.429	28	1	0	100	29	0	0
107849	SRR12070205	Italy	Campylobacter coli	890	ST-828 complex	96.429	28	1	0	100	29	0	0
107850	SRR12070206	Italy	Campylobacter coli	854	ST-828 complex	96.429	28	1	0	100	29	0	0
107851	SRR12070207	Italy	Campylobacter coli			96.429	28	1	0	100	29	0	0
107852	SRR12070208	Italy	Campylobacter coli	1108	ST-828 complex	96.429	28	1	0	100	29	0	0
107853	SRR12070209	Italy	Campylobacter coli	1571	ST-828 complex	96.429	28	1	0	100	29	0	0
107854	SRR12070210	Italy	Campylobacter coli	1016	ST-828 complex	96.429	28	1	0	100	29	0	0
107855	SRR12070211	Italy	Campylobacter coli	1108	ST-828 complex	96.429	28	1	0	100	29	0	0
107856	SRR12070212	Italy	Campylobacter coli	1571	ST-828 complex	96.429	28	1	0	100	29	0	0
107857	SRR12070213	Italy	Campylobacter coli	1145	ST-828 complex	96.429	28	1	0	100	29	0	0
107858	SRR12070214	Italy	Campylobacter coli	4312	ST-828 complex	96.429	28	1	0	100	29	0	0
107859	SRR12070215	Italy	Campylobacter coli	9270		96.429	28	1	0	100	29	0	0
107860	SRR12070216	Italy	Campylobacter coli	5945		96.429	28	1	0	100	29	0	0
107861	SRR12070217	Italy	Campylobacter coli	1108	ST-828 complex	96.429	28	1	0	100	29	0	0
107862	SRR12070218	Italy	Campylobacter coli	1016	ST-828 complex	96.429	28	1	0	100	29	0	0
107863	SRR12070219	Italy	Campylobacter coli	1068	ST-828 complex	96.429	28	1	0	100	29	0	0
107864	SRR12070220	Italy	Campylobacter coli	890	ST-828 complex	96.429	28	1	0	100	29	0	0
107865	SRR12070221	Italy	Campylobacter coli	9264	ST-828 complex	96.429	28	1	0	100	29	0	0
107866	SRR12070222	Italy	Campylobacter coli	1617		96.429	28	1	0	100	29	0	0
107867	SRR12070223	Italy	Campylobacter coli	1617		96.429	28	1	0	100	29	0	0
107868	SRR12070224	Italy	Campylobacter coli	1108	ST-828 complex	96.429	28	1	0	100	29	0	0
107869	SRR12070225	Italy	Campylobacter coli	1108	ST-828 complex	96.429	28	1	0	100	29	0	0
107870	SRR12070226	Italy	Campylobacter coli	1108	ST-828 complex	96.429	28	1	0	100	29	0	0
107871	SRR12070227	Italy	Campylobacter coli	5945		96.429	28	1	0	100	29	0	0
107872	SRR12070228	Italy	Campylobacter coli	1108	ST-828 complex	96.429	28	1	0	100	29	0	0
107873	SRR12070229	Italy	Campylobacter coli	1056	ST-828 complex	96.429	28	1	0	100	29	0	0
107874	SRR12070230	Italy	Campylobacter coli	1058	ST-828 complex	96.429	28	1	0	100	29	0	0
107875	SRR12070231	Italy	Campylobacter coli	1417	ST-828 complex	96.429	28	1	0	100	29	0	0
107876	SRR12070232	Italy	Campylobacter coli	1427	ST-828 complex	96.429	28	1	0	100	29	0	0
107877	SRR12070233	Italy	Campylobacter coli	1417	ST-828 complex	96.429	28	1	0	100	29	0	0
107878	SRR12070234	Italy	Campylobacter coli	1417	ST-828 complex	96.429	28	1	0	100	29	0	0
107879	SRR12070235	Italy	Campylobacter coli	1103	ST-828 complex	96.429	28	1	0	100	29	0	0
107880	SRR12070236	Italy	Campylobacter coli			96.429	28	1	0	100	29	0	0
107881	SRR12070237	Italy	Campylobacter coli	9266	ST-828 complex	96.429	28	1	0	100	29	0	0
107882	SRR12070238	Italy	Campylobacter coli			96.429	28	1	0	100	29	0	0
107883	SRR12070239	Italy	Campylobacter coli	828	ST-828 complex	96.429	28	1	0	100	29	0	0
107884	SRR12070240	Italy	Campylobacter coli	7688	ST-828 complex	96.429	28	1	0	100	29	0	0
107885	SRR12070241	Italy	Campylobacter coli	1016	ST-828 complex	96.429	28	1	0	100	29	0	0
107886	SRR12070242	Italy	Campylobacter coli	1617		96.429	28	1	0	100	29	0	0
107887	SRR12070243	Italy	Campylobacter coli	9264	ST-828 complex	96.429	28	1	0	100	29	0	0
107888	SRR12070244	Italy	Campylobacter coli	1016	ST-828 complex	96.429	28	1	0	100	29	0	0
107889	SRR12070245	Italy	Campylobacter coli	2877	ST-828 complex	96.429	28	1	0	100	29	0	0
107890	SRR12070246	Italy	Campylobacter coli	2877	ST-828 complex	96.429	28	1	0	100	29	0	0
107891	SRR12070247	Italy	Campylobacter coli	9263	ST-828 complex	96.429	28	1	0	100	29	0	0
107892	SRR12070248	Italy	Campylobacter coli	1591		96.429	28	1	0	100	29	0	0
107893	SRR12070249	Italy	Campylobacter coli			96.429	28	1	0	100	29	0	0
107894	SRR12070250	Italy	Campylobacter coli	1617		96.429	28	1	0	100	29	0	0
107895	SRR12070251	Italy	Campylobacter coli	1068	ST-828 complex	96.429	28	1	0	100	29	0	0
107896	SRR12070252	Italy	Campylobacter coli	9264	ST-828 complex	96.429	28	1	0	100	29	0	0
107897	SRR12070253	Italy	Campylobacter coli	9284	ST-828 complex	96.429	28	1	0	100	29	0	0
107898	SRR12070254	Italy	Campylobacter coli	854	ST-828 complex	96.429	28	1	0	100	29	0	0
107899	SRR12070255	Italy	Campylobacter coli	10327	ST-828 complex	96.429	28	1	0	100	29	0	0
107900	SRR12070256	Italy	Campylobacter coli	10333		96.429	28	1	0	100	29	0	0
107901	SRR12070257	Italy	Campylobacter coli	1100	ST-828 complex	96.429	28	1	0	100	29	0	0
107902	SRR12070258	Italy	Campylobacter coli			96.429	28	1	0	100	29	0	0
107903	SRR12070259	Italy	Campylobacter coli	854	ST-828 complex	96.429	28	1	0	100	29	0	0
107904	SRR12070260	Italy	Campylobacter coli			96.429	28	1	0	100	29	0	0
107905	SRR12070261	Italy	Campylobacter coli	9264	ST-828 complex	96.429	28	1	0	100	29	0	0
107906	SRR12070262	Italy	Campylobacter coli	9264	ST-828 complex	96.429	28	1	0	100	29	0	0
107907	SRR12070263	Italy	Campylobacter coli	854	ST-828 complex	96.429	28	1	0	100	29	0	0
107908	SRR12070264	Italy	Campylobacter coli	9286	ST-828 complex	96.429	28	1	0	100	29	0	0
107909	SRR12070265	Italy	Campylobacter coli	1016	ST-828 complex	96.429	28	1	0	100	29	0	0
107910	SRR12070266	Italy	Campylobacter coli	854	ST-828 complex	96.429	28	1	0	100	29	0	0
107911	SRR12070267	Italy	Campylobacter coli	9285	ST-828 complex	96.429	28	1	0	100	29	0	0
107912	SRR12070268	Italy	Campylobacter coli	10332	ST-828 complex	96.429	28	1	0	100	29	0	0
107913	SRR12070269	Italy	Campylobacter coli			96.429	28	1	0	100	29	0	0
107914	SRR12070270	Italy	Campylobacter coli	1145	ST-828 complex	96.429	28	1	0	100	29	0	0
107915	SRR12070271	Italy	Campylobacter coli			96.429	28	1	0	100	29	0	0
107916	SRR12070272	Italy	Campylobacter coli			96.429	28	1	0	100	29	0	0
107917	SRR12070273	Italy	Campylobacter coli	3347	ST-828 complex	96.429	28	1	0	100	29	0	0
107918	SRR12070274	Italy	Campylobacter coli	10307		96.429	28	1	0	100	29	0	0
107919	SRR12070275	Italy	Campylobacter coli	888	ST-828 complex	96.429	28	1	0	100	29	0	0
107920	SRR12070276	Italy	Campylobacter coli	9275	ST-828 complex	96.429	28	1	0	100	29	0	0
107921	SRR12070277	Italy	Campylobacter coli	3336	ST-828 complex	96.429	28	1	0	100	29	0	0
107922	SRR12070278	Italy	Campylobacter coli	9273	ST-828 complex	96.429	28	1	0	100	29	0	0
107923	SRR12070279	Italy	Campylobacter coli	9273	ST-828 complex	96.429	28	1	0	100	29	0	0
107924	SRR12070280	Italy	Campylobacter coli	3347	ST-828 complex	96.429	28	1	0	100	29	0	0
107925	SRR12070281	Italy	Campylobacter coli	890	ST-828 complex	96.429	28	1	0	100	29	0	0
107926	SRR12070282	Italy	Campylobacter coli			96.429	28	1	0	100	29	0	0
107927	SRR12070283	Italy	Campylobacter coli			96.429	28	1	0	100	29	0	0
107928	SRR12070284	Italy	Campylobacter coli			96.429	28	1	0	100	29	0	0
107929	SRR12407107	Italy	Campylobacter jejuni	10326	ST-403 complex	96.667	30	1	0	100	30	0	0
107930	SRR12407108	Italy	Campylobacter jejuni			100	30	0	0	100	30	0	0
107931	SRR12407109	Italy	Campylobacter jejuni	21	ST-21 complex	100	30	0	0	100	30	0	0
107932	SRR12407110	Italy	Campylobacter jejuni	2863	ST-354 complex	100	30	0	0	100	30	0	0
107933	SRR12407111	Italy	Campylobacter jejuni	267	ST-283 complex	100	30	0	0	100	30	0	0
107934	SRR12407112	Italy	Campylobacter jejuni	267	ST-283 complex	100	30	0	0	100	30	0	0
107935	SRR12407113	Italy	Campylobacter jejuni	267	ST-283 complex	100	30	0	0	100	30	0	0
107936	SRR12407114	Italy	Campylobacter jejuni	267	ST-283 complex	100	30	0	0	100	30	0	0
107963	7094	Vietnam	Campylobacter coli	1055	ST-828 complex	96.429	28	1	0	100	29	0	0
107964	7095	Vietnam	Campylobacter jejuni	4831		100	30	0	0	100	30	0	0
107965	7096	Vietnam	Campylobacter jejuni			100	30	0	0	100	30	0	0
107966	7097	Vietnam	Campylobacter jejuni	1919	ST-52 complex	100	30	0	0	100	30	0	0
107967	7098	Vietnam	Campylobacter jejuni	305	ST-574 complex	100	30	0	0	100	30	0	0
107968	7099	Vietnam	Campylobacter jejuni	2276		100	30	0	0	100	30	0	0
107969	7100	Vietnam	Campylobacter coli			96.429	28	1	0	100	29	0	0
107970	7101	Vietnam	Campylobacter jejuni	1811	ST-21 complex	100	30	0	0	100	30	0	0
107971	7103	Vietnam	Campylobacter coli	872	ST-828 complex	96.429	28	1	0	100	29	0	0
107972	7104	Vietnam	Campylobacter jejuni	525	ST-607 complex	100	30	0	0	100	30	0	0
107973	7105	Vietnam	Campylobacter jejuni	5907	ST-574 complex	100	30	0	0	100	30	0	0
107974	7106	Vietnam	Campylobacter jejuni	464	ST-464 complex	100	30	0	0	100	30	0	0
107975	7107	Vietnam	Campylobacter jejuni	574	ST-574 complex	100	30	0	0	100	30	0	0
107976	7108	Vietnam	Campylobacter jejuni	1919	ST-52 complex	100	30	0	0	100	30	0	0
107977	7109	Vietnam	Campylobacter jejuni	464	ST-464 complex	100	30	0	0	100	30	0	0
107978	7110	Vietnam	Campylobacter coli	10608	ST-828 complex	96.429	28	1	0	100	29	0	0
107979	7111	Vietnam	Campylobacter jejuni	1919	ST-52 complex	100	30	0	0	100	30	0	0
107980	7112	Vietnam	Campylobacter jejuni	2865	ST-443 complex	100	30	0	0	100	30	0	0
107981	7113	Vietnam	Campylobacter coli	1055	ST-828 complex	96.429	28	1	0	100	29	0	0
107982	7115	Vietnam	Campylobacter coli	872	ST-828 complex	96.429	28	1	0	100	29	0	0
107983	7116	Vietnam	Campylobacter coli	832	ST-828 complex	96.429	28	1	0	100	29	0	0
107984	7117	Vietnam	Campylobacter jejuni			100	30	0	0	100	30	0	0
107985	7118	Vietnam	Campylobacter jejuni	2276		100	30	0	0	100	30	0	0
107986	7119	Vietnam	Campylobacter jejuni			96.667	30	1	0	100	30	0	0
107987	7120	Vietnam	Campylobacter jejuni	10033	ST-257 complex	100	30	0	0	100	30	0	0
107988	7122	Vietnam	Campylobacter jejuni	2921	ST-607 complex	100	30	0	0	100	30	0	0
107989	7123	Vietnam	Campylobacter jejuni	354	ST-354 complex	100	30	0	0	100	30	0	0
107990	7124	Vietnam	Campylobacter jejuni	5	ST-353 complex	100	30	0	0	100	30	0	0
107991	7125	Vietnam	Campylobacter jejuni	2276		100	30	0	0	100	30	0	0
107992	7126	Vietnam	Campylobacter jejuni	2865	ST-443 complex	100	30	0	0	100	30	0	0
107993	7127	Vietnam	Campylobacter jejuni	4258		100	30	0	0	100	30	0	0
107994	7128	Vietnam	Campylobacter coli	5507	ST-828 complex	96.429	28	1	0	100	29	0	0
107995	7130	Vietnam	Campylobacter jejuni	137	ST-45 complex	100	30	0	0	100	30	0	0
107996	7131	Vietnam	Campylobacter jejuni	1919	ST-52 complex	100	30	0	0	100	30	0	0
107997	7132	Vietnam	Campylobacter jejuni	2276		100	30	0	0	100	30	0	0
107998	7133	Vietnam	Campylobacter jejuni	161	ST-52 complex	100	30	0	0	100	30	0	0
107999	7134	Vietnam	Campylobacter jejuni	460	ST-460 complex	96.667	30	1	0	100	30	0	0
108000	7135	Vietnam	Campylobacter jejuni	5907	ST-574 complex	100	30	0	0	100	30	0	0
108001	7136	Vietnam	Campylobacter jejuni			100	30	0	0	100	30	0	0
108002	7137	Vietnam	Campylobacter jejuni	1919	ST-52 complex	100	30	0	0	100	30	0	0
108003	7138	Vietnam	Campylobacter coli	1628	ST-828 complex	96.429	28	1	0	100	29	0	0
108004	7139	Vietnam	Campylobacter jejuni	113	ST-460 complex	96.667	30	1	0	100	30	0	0
108005	7140	Vietnam	Campylobacter jejuni	2274		100	30	0	0	100	30	0	0
108006	7141	Vietnam	Campylobacter coli	1586	ST-828 complex	96.429	28	1	0	100	29	0	0
108007	7142	Vietnam	Campylobacter jejuni			100	30	0	0	96.667	30	1	0
108008	7143	Vietnam	Campylobacter jejuni	3330		100	30	0	0	100	30	0	0
108009	7144	Vietnam	Campylobacter jejuni	6909	ST-574 complex	100	30	0	0	100	30	0	0
108010	7145	Vietnam	Campylobacter coli	1145	ST-828 complex	96.429	28	1	0	100	29	0	0
108011	7147	Vietnam	Campylobacter jejuni			100	30	0	0	100	30	0	0
108012	7148	Vietnam	Campylobacter jejuni	4395	ST-353 complex	96.667	30	1	0	100	30	0	0
108013	7149	Vietnam	Campylobacter jejuni			96.667	30	1	0	100	30	0	0
108014	7150	Vietnam	Campylobacter jejuni	574	ST-574 complex	100	30	0	0	100	30	0	0
108015	7151	Vietnam	Campylobacter jejuni			100	30	0	0	100	30	0	0
108016	7152	Vietnam	Campylobacter jejuni	10682	ST-574 complex	100	30	0	0	100	30	0	0
108017	7153	Vietnam	Campylobacter jejuni	9482	ST-464 complex	100	30	0	0	100	30	0	0
108018	7154	Vietnam	Campylobacter jejuni	2409		100	30	0	0	100	30	0	0
108019	7155	Vietnam	Campylobacter jejuni	6493		100	30	0	0	100	30	0	0
108020	7157	Vietnam	Campylobacter jejuni	6497	ST-353 complex	100	30	0	0	100	30	0	0
108021	7158	Vietnam	Campylobacter coli	10608	ST-828 complex	96.429	28	1	0	100	29	0	0
108022	7159	Vietnam	Campylobacter coli	1586	ST-828 complex	96.429	28	1	0	100	29	0	0
108023	7160	Vietnam	Campylobacter coli	872	ST-828 complex	96.429	28	1	0	100	29	0	0
108024	7161	Vietnam	Campylobacter jejuni	1919	ST-52 complex	100	30	0	0	100	30	0	0
108025	7162	Vietnam	Campylobacter jejuni	574	ST-574 complex	100	30	0	0	100	30	0	0
108026	7163	Vietnam	Campylobacter coli	832	ST-828 complex	96.429	28	1	0	100	29	0	0
108027	7164	Vietnam	Campylobacter jejuni	9482	ST-464 complex	100	30	0	0	100	30	0	0
108028	7165	Vietnam	Campylobacter jejuni	2276		100	30	0	0	100	30	0	0
108029	7166	Vietnam	Campylobacter coli	1549	ST-828 complex	96.429	28	1	0	100	29	0	0
108030	7167	Vietnam	Campylobacter jejuni	464	ST-464 complex	100	30	0	0	100	30	0	0
108031	7169	Vietnam	Campylobacter jejuni	574	ST-574 complex	100	30	0	0	100	30	0	0
108032	7170	Vietnam	Campylobacter jejuni	9438	ST-353 complex	100	30	0	0	100	30	0	0
108033	7171	Vietnam	Campylobacter coli	872	ST-828 complex	96.429	28	1	0	100	29	0	0
108034	7172	Vietnam	Campylobacter jejuni	2921	ST-607 complex	100	30	0	0	100	30	0	0
108035	7173	Vietnam	Campylobacter jejuni	2274		100	30	0	0	100	30	0	0
108036	7176	Vietnam	Campylobacter jejuni	2927	ST-607 complex	100	30	0	0	100	30	0	0
108037	7178	Vietnam	Campylobacter jejuni	464	ST-464 complex	100	30	0	0	100	30	0	0
108038	7179	Vietnam	Campylobacter jejuni	4831		100	30	0	0	100	30	0	0
108039	7180	Vietnam	Campylobacter jejuni	4108	ST-464 complex	100	30	0	0	100	30	0	0
108040	7181	Vietnam	Campylobacter coli	5509		96.429	28	1	0	100	29	0	0
108041	7182	Vietnam	Campylobacter jejuni	137	ST-45 complex	100	30	0	0	100	30	0	0
108042	7184	Vietnam	Campylobacter jejuni	464	ST-464 complex	100	30	0	0	100	30	0	0
108043	7185	Vietnam	Campylobacter jejuni	1359	ST-21 complex	100	30	0	0	100	30	0	0
108044	7186	Vietnam	Campylobacter jejuni			100	30	0	0	100	30	0	0
108045	7188	Vietnam	Campylobacter jejuni	574	ST-574 complex	100	30	0	0	100	30	0	0
108046	7189	Vietnam	Campylobacter jejuni	574	ST-574 complex	100	30	0	0	100	30	0	0
108047	7190	Vietnam	Campylobacter jejuni	1919	ST-52 complex	100	30	0	0	100	30	0	0
108048	7191	Vietnam	Campylobacter jejuni	4397		100	30	0	0	100	30	0	0
108049	7192	Vietnam	Campylobacter coli	1586	ST-828 complex	96.429	28	1	0	100	29	0	0
108050	7193	Vietnam	Campylobacter jejuni	4395	ST-353 complex	96.667	30	1	0	100	30	0	0
108051	7194	Vietnam	Campylobacter jejuni	5910	ST-353 complex	100	30	0	0	100	30	0	0
108052	7195	Vietnam	Campylobacter coli	860	ST-828 complex	96.429	28	1	0	100	29	0	0
108053	7196	Vietnam	Campylobacter jejuni	9763	ST-354 complex	96.667	30	1	0	100	30	0	0
108054	7197	Vietnam	Campylobacter coli	860	ST-828 complex	96.429	28	1	0	100	29	0	0
108055	7198	Vietnam	Campylobacter coli	10695	ST-1150 complex	96.429	28	1	0	100	29	0	0
108056	7200	Vietnam	Campylobacter coli	1593	ST-828 complex	96.429	28	1	0	100	29	0	0
108057	7201	Vietnam	Campylobacter jejuni	1919	ST-52 complex	100	30	0	0	100	30	0	0
108058	7202	Vietnam	Campylobacter coli	6148		96.429	28	1	0	100	29	0	0
108059	7203	Vietnam	Campylobacter jejuni	9438	ST-353 complex	100	30	0	0	100	30	0	0
108060	7204	Vietnam	Campylobacter jejuni	5815	ST-353 complex	100	30	0	0	100	30	0	0
108061	7205	Vietnam	Campylobacter jejuni	161	ST-52 complex	100	30	0	0	100	30	0	0
108062	7206	Vietnam	Campylobacter jejuni	5014		100	30	0	0	100	24	0	0
108064	7209	Vietnam	Campylobacter jejuni	6909	ST-574 complex	100	30	0	0	100	30	0	0
108065	7210	Vietnam	Campylobacter jejuni	4108	ST-464 complex	100	30	0	0	100	30	0	0
108066	7212	Vietnam	Campylobacter jejuni	4258		100	30	0	0	100	30	0	0
108067	7213	Vietnam	Campylobacter coli	860	ST-828 complex	96.429	28	1	0	100	29	0	0
108068	7214	Vietnam	Campylobacter jejuni	4395	ST-353 complex	96.667	30	1	0	100	30	0	0
108069	7216	Vietnam	Campylobacter jejuni			100	30	0	0	96.667	30	1	0
108070	7217	Vietnam	Campylobacter jejuni	464	ST-464 complex	100	30	0	0	100	30	0	0
108071	7218	Vietnam	Campylobacter jejuni	2274		100	30	0	0	100	30	0	0
108072	7219	Vietnam	Campylobacter coli	10608	ST-828 complex	96.429	28	1	0	100	29	0	0
108073	7220	Vietnam	Campylobacter jejuni	5815	ST-353 complex	100	30	0	0	100	30	0	0
108074	7221	Vietnam	Campylobacter jejuni	2274		100	30	0	0	100	30	0	0
108075	7222	Vietnam	Campylobacter jejuni	6175	ST-21 complex	100	30	0	0	100	30	0	0
108076	7223	Vietnam	Campylobacter coli	1625	ST-828 complex	96.429	28	1	0	100	29	0	0
108077	7224	Vietnam	Campylobacter jejuni	4831		100	30	0	0	100	30	0	0
108078	7225	Vietnam	Campylobacter jejuni	3611	ST-607 complex	100	30	0	0	100	30	0	0
108079	7226	Vietnam	Campylobacter jejuni	2140	ST-574 complex	100	30	0	0	100	30	0	0
108080	7227	Vietnam	Campylobacter jejuni	9438	ST-353 complex	100	30	0	0	100	30	0	0
108082	7230	Vietnam	Campylobacter jejuni	6175	ST-21 complex	100	30	0	0	100	30	0	0
108083	7232	Vietnam	Campylobacter jejuni			100	30	0	0	100	30	0	0
108084	7233	Vietnam	Campylobacter jejuni	2274		100	30	0	0	100	30	0	0
108085	7235	Vietnam	Campylobacter jejuni	2081		100	30	0	0	100	30	0	0
108086	7236	Vietnam	Campylobacter jejuni			100	30	0	0	100	30	0	0
108087	7237	Vietnam	Campylobacter jejuni			96.667	30	1	0	100	30	0	0
108088	7238	Vietnam	Campylobacter jejuni	4258		100	30	0	0	100	30	0	0
108089	7239	Vietnam	Campylobacter jejuni	4825	ST-353 complex	100	30	0	0	100	30	0	0
108090	7240	Vietnam	Campylobacter jejuni			100	30	0	0	100	30	0	0
108091	7247	Vietnam	Campylobacter jejuni	354	ST-354 complex	100	30	0	0	100	30	0	0
108092	7250	Vietnam	Campylobacter jejuni	6909	ST-574 complex	100	30	0	0	100	30	0	0
108093	7251	Vietnam	Campylobacter coli	1625	ST-828 complex	96.429	28	1	0	100	29	0	0
108094	7252	Vietnam	Campylobacter jejuni	464	ST-464 complex	100	30	0	0	100	30	0	0
108095	7253	Vietnam	Campylobacter jejuni	5	ST-353 complex	100	30	0	0	100	30	0	0
108096	7254	Vietnam	Campylobacter jejuni	1919	ST-52 complex	100	30	0	0	100	30	0	0
108097	7255	Vietnam	Campylobacter jejuni	4258		100	30	0	0	100	30	0	0
108098	7256	Vietnam	Campylobacter jejuni			100	30	0	0	100	30	0	0
108099	7257	Vietnam	Campylobacter coli	1586	ST-828 complex	96.429	28	1	0	100	29	0	0
108100	7259	Vietnam	Campylobacter jejuni	9733	ST-353 complex	100	30	0	0	100	30	0	0
108101	7260	Vietnam	Campylobacter jejuni	2274		100	30	0	0	100	30	0	0
108102	7261	Vietnam	Campylobacter jejuni	5	ST-353 complex	100	30	0	0	100	30	0	0
108103	7262	Vietnam	Campylobacter jejuni	2274		100	30	0	0	100	30	0	0
108104	7263	Vietnam	Campylobacter jejuni			96.667	30	1	0	100	30	0	0
108105	7265	Vietnam	Campylobacter jejuni	4108	ST-464 complex	100	30	0	0	100	30	0	0
108106	7266	Vietnam	Campylobacter jejuni			100	30	0	0	100	30	0	0
108107	7267	Vietnam	Campylobacter jejuni	4108	ST-464 complex	100	30	0	0	100	30	0	0
108108	7268	Vietnam	Campylobacter jejuni	6175	ST-21 complex	100	30	0	0	100	30	0	0
108109	7269	Vietnam	Campylobacter coli	1145	ST-828 complex	96.429	28	1	0	100	29	0	0
108110	7270	Vietnam	Campylobacter coli	1145	ST-828 complex	96.429	28	1	0	100	29	0	0
108111	7271	Vietnam	Campylobacter jejuni	6175	ST-21 complex	100	30	0	0	100	30	0	0
108112	7272	Vietnam	Campylobacter jejuni			100	30	0	0	100	30	0	0
108113	7413	Vietnam	Campylobacter jejuni	464	ST-464 complex	100	30	0	0	100	30	0	0
108114	7415	Vietnam	Campylobacter jejuni	4397		100	30	0	0	100	30	0	0
108115	7419	Vietnam	Campylobacter jejuni	2276		100	30	0	0	100	30	0	0
108116	7420	Vietnam	Campylobacter jejuni	4395	ST-353 complex	96.667	30	1	0	100	30	0	0
108117	7421	Vietnam	Campylobacter jejuni			100	30	0	0	100	30	0	0
108118	7422	Vietnam	Campylobacter jejuni			100	30	0	0	100	30	0	0
108119	7423	Vietnam	Campylobacter jejuni	354	ST-354 complex	100	30	0	0	100	30	0	0
108120	7424	Vietnam	Campylobacter jejuni	6493		100	30	0	0	100	30	0	0
108121	7425	Vietnam	Campylobacter jejuni	574	ST-574 complex	100	30	0	0	100	30	0	0
108122	7426	Vietnam	Campylobacter jejuni	6175	ST-21 complex	100	30	0	0	100	30	0	0
108123	7427	Vietnam	Campylobacter jejuni	464	ST-464 complex	100	30	0	0	100	30	0	0
108124	7428	Vietnam	Campylobacter jejuni	2140	ST-574 complex	100	30	0	0	100	30	0	0
108125	7429	Vietnam	Campylobacter jejuni			100	30	0	0	100	30	0	0
108126	7430	Vietnam	Campylobacter jejuni			100	30	0	0	100	30	0	0
108127	7433	Vietnam	Campylobacter jejuni			100	30	0	0	100	30	0	0
108128	7434	Vietnam	Campylobacter jejuni	1359	ST-21 complex	100	30	0	0	100	30	0	0
108129	7435	Vietnam	Campylobacter jejuni	6909	ST-574 complex	100	30	0	0	100	30	0	0
108130	7436	Vietnam	Campylobacter jejuni	4258		100	30	0	0	100	30	0	0
108131	7437	Vietnam	Campylobacter jejuni	2276		100	30	0	0	100	30	0	0
108132	7438	Vietnam	Campylobacter coli	1625	ST-828 complex	96.429	28	1	0	100	29	0	0
108133	7439	Vietnam	Campylobacter jejuni	4397		100	30	0	0	100	30	0	0
108134	7440	Vietnam	Campylobacter jejuni	2081		100	30	0	0	100	30	0	0
108135	7441	Vietnam	Campylobacter jejuni	9438	ST-353 complex	100	30	0	0	100	30	0	0
108136	7442	Vietnam	Campylobacter jejuni	305	ST-574 complex	100	30	0	0	100	30	0	0
108137	7443	Vietnam	Campylobacter jejuni	5	ST-353 complex	100	30	0	0	100	30	0	0
108138	7444	Vietnam	Campylobacter jejuni	354	ST-354 complex	100	30	0	0	100	30	0	0
108139	7445	Vietnam	Campylobacter jejuni	6100	ST-574 complex	100	30	0	0	100	30	0	0
108140	7446	Vietnam	Campylobacter jejuni	4258		100	30	0	0	100	30	0	0
108141	7447	Vietnam	Campylobacter jejuni	9733	ST-353 complex	100	30	0	0	100	30	0	0
108142	7448	Vietnam	Campylobacter jejuni	574	ST-574 complex	100	30	0	0	100	30	0	0
108143	7449	Vietnam	Campylobacter jejuni	9438	ST-353 complex	100	30	0	0	100	30	0	0
108144	7450	Vietnam	Campylobacter jejuni			100	30	0	0	100	30	0	0
108145	7452	Vietnam	Campylobacter jejuni	6175	ST-21 complex	100	30	0	0	100	30	0	0
108146	7453	Vietnam	Campylobacter jejuni	7323		100	30	0	0	100	30	0	0
108147	7454	Vietnam	Campylobacter jejuni	2140	ST-574 complex	100	30	0	0	100	30	0	0
108148	7455	Vietnam	Campylobacter jejuni			96.667	30	1	0	100	30	0	0
108149	7456	Vietnam	Campylobacter coli	1593	ST-828 complex	96.429	28	1	0	100	29	0	0
108150	7457	Vietnam	Campylobacter jejuni	4831		100	30	0	0	100	30	0	0
108151	7458	Vietnam	Campylobacter jejuni	5861	ST-460 complex	100	30	0	0	100	29	0	0
108152	7461	Vietnam	Campylobacter jejuni	2274		100	30	0	0	100	30	0	0
108153	7462	Vietnam	Campylobacter jejuni	6494	ST-353 complex	100	30	0	0	100	30	0	0
108154	7463	Vietnam	Campylobacter jejuni	5861	ST-460 complex	100	30	0	0	100	29	0	0
108155	7464	Vietnam	Campylobacter jejuni	9438	ST-353 complex	100	30	0	0	100	30	0	0
108156	7465	Vietnam	Campylobacter jejuni	2274		100	30	0	0	100	30	0	0
108157	7466	Vietnam	Campylobacter jejuni	5136	ST-464 complex	100	30	0	0	100	30	0	0
108158	7467	Vietnam	Campylobacter jejuni	4108	ST-464 complex	100	30	0	0	100	30	0	0
108159	7468	Vietnam	Campylobacter jejuni	3611	ST-607 complex	100	30	0	0	100	30	0	0
108160	7469	Vietnam	Campylobacter jejuni	113	ST-460 complex	96.667	30	1	0	100	30	0	0
108161	7470	Vietnam	Campylobacter jejuni	7323		100	30	0	0	100	30	0	0
108162	7471	Vietnam	Campylobacter coli	1586	ST-828 complex	96.429	28	1	0	100	29	0	0
108163	7472	Vietnam	Campylobacter coli	860	ST-828 complex	96.429	28	1	0	100	29	0	0
108164	7473	Vietnam	Campylobacter jejuni	5014		100	30	0	0	100	30	0	0
108165	7474	Vietnam	Campylobacter jejuni			100	30	0	0	100	30	0	0
108166	7475	Vietnam	Campylobacter jejuni	2274		100	30	0	0	100	30	0	0
108167	7476	Vietnam	Campylobacter jejuni	5	ST-353 complex	100	30	0	0	100	30	0	0
108168	7477	Vietnam	Campylobacter coli	1121	ST-1150 complex	96.429	28	1	0	100	29	0	0
108169	7478	Vietnam	Campylobacter jejuni			100	30	0	0	100	30	0	0
108170	7479	Vietnam	Campylobacter jejuni	354	ST-354 complex	100	30	0	0	100	30	0	0
108171	7480	Vietnam	Campylobacter coli	1121	ST-1150 complex	96.429	28	1	0	100	29	0	0
108172	7481	Vietnam	Campylobacter jejuni	2276		100	30	0	0	100	30	0	0
108173	7482	Vietnam	Campylobacter jejuni			100	30	0	0	96.667	30	1	0
108174	7483	Vietnam	Campylobacter jejuni	574	ST-574 complex	100	30	0	0	100	30	0	0
108175	7484	Vietnam	Campylobacter jejuni			100	30	0	0	96.667	30	1	0
108176	7485	Vietnam	Campylobacter jejuni	5136	ST-464 complex	100	30	0	0	100	30	0	0
108177	7486	Vietnam	Campylobacter jejuni	4395	ST-353 complex	96.667	30	1	0	100	30	0	0
108178	7487	Vietnam	Campylobacter jejuni	464	ST-464 complex	100	30	0	0	100	30	0	0
108179	7488	Vietnam	Campylobacter jejuni	3611	ST-607 complex	100	30	0	0	100	30	0	0
108180	7489	Vietnam	Campylobacter jejuni			100	30	0	0	100	30	0	0
108181	7490	Vietnam	Campylobacter jejuni	2140	ST-574 complex	100	30	0	0	100	30	0	0
108182	7491	Vietnam	Campylobacter jejuni	1898	ST-353 complex	100	30	0	0	100	30	0	0
108183	7492	Vietnam	Campylobacter jejuni	2409		100	30	0	0	100	30	0	0
108184	7493	Vietnam	Campylobacter jejuni	5	ST-353 complex	100	30	0	0	100	30	0	0
108185	7494	Vietnam	Campylobacter coli	1625	ST-828 complex	96.429	28	1	0	100	29	0	0
108186	7495	Vietnam	Campylobacter jejuni	1255	ST-1034 complex	100	30	0	0	96.667	30	1	0
108187	7496	Vietnam	Campylobacter coli	825	ST-828 complex	96.429	28	1	0	100	29	0	0
108188	7497	Vietnam	Campylobacter coli	825	ST-828 complex	96.429	28	1	0	100	29	0	0
108189	7499	Vietnam	Campylobacter coli	825	ST-828 complex	96.429	28	1	0	100	29	0	0
108190	7500	Vietnam	Campylobacter coli	825	ST-828 complex	96.429	28	1	0	100	29	0	0
108191	7501	Vietnam	Campylobacter jejuni	464	ST-464 complex	100	30	0	0	100	30	0	0
108192	7502	Vietnam	Campylobacter jejuni	460	ST-460 complex	96.667	30	1	0	100	30	0	0
108193	7503	Vietnam	Campylobacter jejuni	460	ST-460 complex	96.667	30	1	0	100	30	0	0
108194	7505	Vietnam	Campylobacter jejuni	5861	ST-460 complex	100	30	0	0	100	29	0	0
108195	7506	Vietnam	Campylobacter jejuni			100	30	0	0	96.667	30	1	0
108196	7507	Vietnam	Campylobacter jejuni	460	ST-460 complex	96.667	30	1	0	100	30	0	0
108197	7508	Vietnam	Campylobacter coli	4939	ST-828 complex	96.429	28	1	0	100	29	0	0
108198	7509	Vietnam	Campylobacter coli	2733	ST-828 complex	96.429	28	1	0	100	29	0	0
108199	7510	Vietnam	Campylobacter coli			96.429	28	1	0	100	29	0	0
108200	7511	Vietnam	Campylobacter jejuni			100	30	0	0	96.667	30	1	0
108201	7512	Vietnam	Campylobacter jejuni	4254	ST-692 complex	100	30	0	0	100	30	0	0
108202	7513	Vietnam	Campylobacter jejuni			100	30	0	0	96.667	30	1	0
108203	7514	Vietnam	Campylobacter jejuni			100	30	0	0	100	30	0	0
108204	7515	Vietnam	Campylobacter jejuni	5874	ST-692 complex	100	30	0	0	100	30	0	0
108205	7516	Vietnam	Campylobacter jejuni	4481		100	30	0	0	96.667	30	1	0
108206	7517	Vietnam	Campylobacter jejuni	2328		96.667	30	1	0	100	30	0	0
108207	7518	Vietnam	Campylobacter jejuni	5877	ST-460 complex	96.667	30	1	0	100	30	0	0
108208	7519	Vietnam	Campylobacter jejuni	161	ST-52 complex	100	30	0	0	100	30	0	0
108209	7520	Vietnam	Campylobacter jejuni	2276		100	30	0	0	100	30	0	0
108210	7521	Vietnam	Campylobacter jejuni	161	ST-52 complex	100	30	0	0	100	30	0	0
108211	7522	Vietnam	Campylobacter jejuni	854	ST-828 complex	96.429	28	1	0	100	29	0	0
108212	7523	Vietnam	Campylobacter coli	1593	ST-828 complex	96.429	28	1	0	100	29	0	0
108213	7524	Vietnam	Campylobacter jejuni	2276		100	30	0	0	100	30	0	0
108214	7525	Vietnam	Campylobacter coli	5695		96.429	28	1	0	100	29	0	0
108215	7526	Vietnam	Campylobacter jejuni	5	ST-353 complex	100	30	0	0	100	30	0	0
108216	7527	Vietnam	Campylobacter jejuni	354	ST-354 complex	100	30	0	0	100	30	0	0
108217	7528	Vietnam	Campylobacter jejuni	2274		100	30	0	0	100	30	0	0
108218	7529	Vietnam	Campylobacter coli	1556	ST-828 complex	96.429	28	1	0	100	29	0	0
108219	7530	Vietnam	Campylobacter jejuni	464	ST-464 complex	100	30	0	0	100	30	0	0
108220	7531	Vietnam	Campylobacter jejuni	464	ST-464 complex	100	30	0	0	100	30	0	0
108221	7532	Vietnam	Campylobacter jejuni	464	ST-464 complex	100	30	0	0	100	30	0	0
108222	7535	Vietnam	Campylobacter jejuni	5869		96.667	30	1	0	100	30	0	0
108223	7536	Vietnam	Campylobacter coli	2737		96.429	28	1	0	100	29	0	0
108224	7537	Vietnam	Campylobacter coli	1549	ST-828 complex	96.429	28	1	0	100	29	0	0
108225	7538	Vietnam	Campylobacter coli	2737		96.429	28	1	0	100	29	0	0
108226	7539	Vietnam	Campylobacter jejuni	11734	ST-828 complex	96.429	28	1	0	100	29	0	0
108227	7540	Vietnam	Campylobacter coli	1625	ST-828 complex	96.429	28	1	0	100	29	0	0
108228	7541	Vietnam	Campylobacter coli	1593	ST-828 complex	96.429	28	1	0	100	29	0	0
108229	7542	Vietnam	Campylobacter coli	828	ST-828 complex	96.429	28	1	0	100	29	0	0
108230	7543	Vietnam	Campylobacter coli	5906	ST-828 complex	96.429	28	1	0	100	29	0	0
108231	7544	Vietnam	Campylobacter coli			96.429	28	1	0	100	29	0	0
108232	7545	Vietnam	Campylobacter coli	1571	ST-828 complex	96.429	28	1	0	100	29	0	0
108233	7546	Vietnam	Campylobacter coli	4939	ST-828 complex	96.429	28	1	0	100	29	0	0
108234	7547	Vietnam	Campylobacter coli	4939	ST-828 complex	96.429	28	1	0	100	29	0	0
108235	7548	Vietnam	Campylobacter coli	8165	ST-828 complex	96.429	28	1	0	100	29	0	0
108236	7549	Vietnam	Campylobacter coli	1016	ST-828 complex	96.429	28	1	0	100	29	0	0
108237	7550	Vietnam	Campylobacter coli	1593	ST-828 complex	96.429	28	1	0	100	29	0	0
108238	7551	Vietnam	Campylobacter coli			96.429	28	1	0	100	29	0	0
108239	7552	Vietnam	Campylobacter coli	1593	ST-828 complex	96.429	28	1	0	100	29	0	0
108240	7553	Vietnam	Campylobacter coli	2715	ST-828 complex	96.429	28	1	0	100	29	0	0
108241	7554	Vietnam	Campylobacter coli	1055	ST-828 complex	96.429	28	1	0	100	29	0	0
108242	7555	Vietnam	Campylobacter coli	1016	ST-828 complex	96.429	28	1	0	100	29	0	0
108243	7557	Vietnam	Campylobacter coli	8306	ST-828 complex	96.429	28	1	0	100	29	0	0
108244	7558	Vietnam	Campylobacter jejuni	51	ST-443 complex	100	30	0	0	100	30	0	0
108245	7559	Vietnam	Campylobacter coli	1593	ST-828 complex	96.429	28	1	0	100	29	0	0
108246	7560	Vietnam	Campylobacter coli	7443	ST-828 complex	96.429	28	1	0	100	29	0	0
108247	7561	Vietnam	Campylobacter jejuni	2274		100	30	0	0	100	30	0	0
108248	7562	Vietnam	Campylobacter coli			96.429	28	1	0	100	29	0	0
108249	7563	Vietnam	Campylobacter jejuni	51	ST-443 complex	100	30	0	0	100	30	0	0
108250	7564	Vietnam	Campylobacter jejuni	9415		100	30	0	0	96.667	30	1	0
108251	7565	Vietnam	Campylobacter coli	5929	ST-828 complex	96.429	28	1	0	100	29	0	0
108252	7566	Vietnam	Campylobacter coli	872	ST-828 complex	96.429	28	1	0	100	29	0	0
108253	7567	Vietnam	Campylobacter jejuni	464	ST-464 complex	100	30	0	0	100	30	0	0
108254	7569	Vietnam	Campylobacter coli	5507	ST-828 complex	96.429	28	1	0	100	29	0	0
108255	7570	Vietnam	Campylobacter jejuni	5860	ST-460 complex	96.667	30	1	0	100	30	0	0
108256	7571	Vietnam	Campylobacter jejuni	2274		100	30	0	0	100	30	0	0
108257	7572	Vietnam	Campylobacter jejuni			96.667	30	1	0	100	30	0	0
108258	7573	Vietnam	Campylobacter jejuni	7536		96.667	30	1	0	100	30	0	0
108259	7574	Vietnam	Campylobacter jejuni	5860	ST-460 complex	96.667	30	1	0	100	30	0	0
108260	7575	Vietnam	Campylobacter coli			96.429	28	1	0	100	29	0	0
108261	7576	Vietnam	Campylobacter jejuni			100	30	0	0	96.667	30	1	0
[truncated: 1,078 more rows]
