# Supplementary material for: “Candidatus Campylobacter infans” detection is not associated with diarrhea in children under the age of 2 in Peru
Source: PLoS Negl Trop Dis. 2022 Oct 17;16(10):e0010869. doi: 10.1371/journal.pntd.0010869 (PMC9612815; doi:10.1371/journal.pntd.0010869)
Supplement: S1 Data — (XLSX) [file pntd.0010869.s004.xlsx]

## Sheet: Sheet1
SampleName	campy16s	cadf	infans	ipah	campy16s_ct	cadf_ct	infans_ct	ipah_ct	campy16s_quantlog2	cadf_quantlog2	infans_quantlog2	ipah_quantlog2	age_months	sex	outcome
20	1	1	0	0	17.5354	25.1256			10.1024	10.2443			12.2546	Male	0
22	0	0	0	0									5.55236	Male	0
57	0	0	0	0									12.9117	Female	0
69	0	0	0	0	39.3764				3.65963				17.1499	Male	0
85	0	0	0	0									9.3963	Female	0
183	0	0	0	0									18.037	Female	0
195	0	0	0	0									10.6776	Female	0
207	0	0	0	0									8.67351	Female	0
264	0	0	0	0									14.7515	Male	0
789	0	0	0	0									14.193	Male	0
799	1	0	0	0	29.4861				6.57712				16.3943	Female	0
967	0	0	0	0									3.90965	Male	0
987	1	0	0	0	30.2431	39.1715			6.35384	5.8134			16.4928	Female	0
1080	0	0	0	0									13.306	Male	0
1748	0	0	0	0									4.69815	Female	0
1849	0	0	0	0									7.45791	Female	0
1873	0	0	0	0									4.69815	Female	0
1968	0	0	0	0									6.53799	Female	0
2240	0	0	0	0									5.97947	Female	0
3463	0	0	0	0									4.33676	Male	0
3605	1	0	0	0	36.7829				4.42467				16.6242	Female	0
3723	0	0	0	0									5.02669	Male	0
3917	0	0	0	0									4.46817	Female	0
5133	1	0	0	0	36.8247				4.41236				14.4559	Female	0
5274	1	0	0	0	36.6661				4.45913				9.82341	Male	0
5284	0	0	0	0									8.01643	Female	0
6977	0	0	0	0									6.73511	Male	0
6998	0	0	0	1				26.0075				7.51377	7.62218	Male	0
7009	1	0	1	0	19.712		21.7955		9.46034		10.4633		14.5873	Female	0
7346	1	0	1	0	18.8031		20.4632		9.72844		10.8529		13.306	Female	0
7368	1	0	0	0	37.0846				4.33567				7.12936	Male	0
7379	0	0	0	0									6.07803	Male	0
7749	0	0	0	0									3.84394	Female	0
7761	1	1	0	0	23.4286	30.2235			8.364	8.63612			10.7433	Female	0
7871	1	1	0	0	24.691	31.2827			7.99161	8.30199			6.27515	Male	0
8017	1	0	0	0	27.0931				7.28303				3.97536	Male	0
8127	0	0	0	0									4.20534	Female	0
8984	0	0	0	0									3.97536	Female	0
9368	0	0	0	0									4.56674	Female	0
9634	0	0	0	0									14.2916	Male	0
9645	0	0	0	0	38.9481				3.78598				3.41684	Female	0
9803	0	0	0	0									3.18686	Male	0
9809	0	0	0	0									16.7228	Male	0
9934	0	0	0	0									4.33676	Male	0
9945	1	0	0	1	16.2448			25.471	10.4831			7.66927	13.1088	Male	0
11755	0	0	0	0									3.21971	Female	0
11937	1	0	0	0	31.0932				6.10307				13.4045	Male	0
11948	1	0	0	0	36.1499				4.61141				4.79671	Female	0
968	0	0	0	0									14.5544	Male	0
2220	0	0	0	0									7.16222	Female	0
292	0	0	0	0									0.590164	Male	1
294	1	1	0	0	25.3332	34.68			7.80216	7.23027			3.96721	Female	1
296	1	0	0	0	37.3186				4.26667				8	Female	1
298	1	1	0	1	26.7805	35.1561		17.1498	7.37523	7.08009		10.0812	12.623	Male	1
300	1	0	0	1	37.0752			29.4803	4.33844			6.50716	12.7213	Female	1
302	0	0	0	0									13.1475	Male	1
304	0	0	0	0	38.1628				4.01763				8.09836	Male	1
306	1	1	0	0	22.9861	28.8586			8.49452	9.06668			14.7869	Male	1
308	1	0	0	0	32.2367	39.5584			5.76574	5.69137			6.36066	Female	1
310	1	0	0	0	21.9895				8.78851				6.72131	Female	1
312	0	0	0	0									10.7869	Female	1
314	1	1	0	0	22.33	29.5927			8.68806	8.83512			8.98361	Male	1
316	0	0	0	0									4.91803	Male	1
318	0	0	0	0									11.7049	Male	1
320	1	0	1	0	22.8795		26.2989		8.52598		9.14652		17.8361	Male	1
322	0	0	0	0									17.3115	Female	1
324	0	0	0	0									11.541	Male	1
326	1	1	0	0	19.9873	28.8875			9.37913	9.05756			9.37705	Male	1
328	0	0	0	0									7.04918	Male	1
330	0	0	0	0									12.4262	Female	1
332	0	0	0	0									10.0328	Male	1
334	1	1	0	0	21.9717	28.213			8.79378	9.27034			12.6885	Female	1
336	0	0	0	0									10.918	Male	1
338	1	0	0	1	37.999			30.3169	4.06595			6.26466	16.9508	Male	1
340	1	0	0	0	27.1121				7.27741				11.3115	Female	1
342	0	0	0	0									0.0327869	Female	1
344	1	1	0	0	19.9603	26.5686			9.38708	9.78908			14.3607	Female	1
346	1	0	0	0	33.8164				5.29974				21.2131	Female	1
352	1	0	1	0	20.4763		23.0769		9.23488		10.0886		15.6066	Male	1
375	0	0	0	0									8.7541	Female	1
404	0	0	0	1				22.604				8.50029	8.09836	Female	1
419	1	1	0	1	23.3302	30.5407		21.8937	8.39302	8.53606		8.70617	14.3607	Female	1
421	1	0	0	0	35.5558				4.78667				10.7213	Male	1
423	1	1	0	1	20.3574	26.6478		22.7932	9.26997	9.76408		8.44544	13.5738	Male	1
446	1	0	0	0	36.0682				4.63549				14.5902	Male	1
464	1	1	0	0	19.021	25.5772			9.66417	10.1018			8.62295	Female	1
472	1	0	0	0	36.9169				4.38516				9.01639	Male	1
500	1	1	0	0	21.6507	27.9956			8.88844	9.33893			9.47541	Male	1
514	0	0	0	0										Male	1
522	1	1	0	0	18.2509	24.1204			9.89136	10.5614			15.4098	Male	1
538	1	1	0	0	22.5988	28.5192			8.60877	9.17375			8.4918	Male	1
548	1	0	0	0	27.8598	41.9545			7.05687	4.9355			12.1967	Female	1
560	1	0	0	1	37.7726			25.0396	4.13274			7.79431	14.3279	Male	1
566	0	0	0	0									16.4918	Male	1
582	0	0	0	0	38.3744				3.9552				13.7049	Male	1
611	1	0	0	1	34.4707	43.5964		21.7505	5.10675	4.41753		8.74767	14.2623	Male	1
647	0	0	0	0									20.2295	Male	1
648	1	0	0	0	24.1574				8.149				21.7049	Male	1
649	1	0	0	0	36.8591				4.40221				8.62295	Male	1
650	0	0	0	0									18.1639	Male	1
654	0	0	0	1				28.8521				6.68926	14.6885	Male	1
661	0	0	0	0									5.67213	Female	1
676	1	1	0	0	24.1341	30.9732			8.15588	8.39964			12.0984	Female	1
684	1	0	0	0	34.7666				5.01944				8.68852	Male	1
700	1	0	0	0	19.2798				9.58783				9.93443	Male	1
711	1	1	0	1	31.0438	37.2957		32.6378	6.11764	6.40514		5.59195	21.1475	Female	1
724	1	0	0	0	33.5332				5.3833				20.9508	Female	1
744	1	0	0	0	26.4503				7.47263				10.1967	Male	1
746	1	0	0	0	37.6624				4.16524				8.59016	Female	1
758	1	0	0	1	37.0261			17.5008	4.35295			9.97947	22.918	Female	1
770	1	0	0	0	33.3429				5.43942				23.4098	Male	1
784	1	0	1	1	27.1603		30.0628	23.9736	7.26319		8.04596	8.10331	19.1475	Female	1
809	1	1	0	0	18.0229	24.0811			9.9586	10.5738			16.0656	Male	1
826	1	1	0	1	17.48	23.5688		29.2318	10.1188	10.7354		6.5792	10.2623	Female	1
840	1	0	0	1	37.7572			23.4336	4.13726			8.25984	19.5738	Male	1
852	0	0	0	0									19.7705	Male	1
869	1	0	0	0	34.5468	42.2487			5.0843	4.84267			16.0984	Male	1
882	1	1	0	0	18.9949	29.4391			9.67188	8.88356			12.623	Male	1
893	0	0	0	1				21.3178				8.87309	20.5902	Female	1
902	0	0	0	0									14.5246	Female	1
915	1	1	0	0	16.3966	22.9395			10.4383	10.9339			17.377	Male	1
926	1	0	0	1	32.6198	41.0135		21.4033	5.65273	5.23235		8.84831	15.9016	Male	1
937	1	1	0	0	19.107	25.1535			9.63881	10.2355			11.1148	Male	1
956	0	0	0	0									6.22951	Male	1
968	1	1	0	0	25.32	31.6995			7.80605	8.17051			8.7541	Female	1
982	1	0	1	1	17.1467		19.9662	33.1019	10.2171		10.9982	5.45741	17.1803	Male	1
990	1	1	0	0	17.2114	23.2426			10.198	10.8383			5.7377	Female	1
1001	0	0	0	0									20.2951	Male	1
1013	1	0	0	0	35.6852				4.74847				24.2295	Female	1
1034	1	0	0	0	36.5321				4.49866				7.67213	Male	1
1046	0	0	0	0									22.5574	Male	1
1063	1	1	0	0	14.9522	21.7314			10.8644	11.315			12.8525	Female	1
1089	1	0	0	0	35.6891				4.74732				18.623	Female	1
1101	1	0	0	1	37.1051			23.1661	4.32964			8.33736	10.8852	Male	1
1113	0	0	0	1		44.1974		22.9061		4.22795		8.41274	22.623	Male	1
1135	0	0	0	0				38.2026				3.97895	7.14754	Female	1
1146	1	0	0	0	30.6503	38.6629			6.23369	5.97385			24.8197	Female	1
1158	1	1	0	0	16.4027	22.0505			10.4365	11.2144			9.44262	Female	1
1184	1	0	0	0	35.4444	39.9975			4.81952	5.55283			16.0328	Male	1
1211	1	0	1	1	24.8701		28.3504	21.4844	7.93879		8.54667	8.8248	18.2623	Male	1
1223	0	0	0	0	38.3609				3.95918				3.21311	Female	1
1240	1	1	0	0	22.6503	27.7573		39.0048	8.59359	9.4141		3.74642	21.2787	Female	1
1278	0	0	0	0	38.289			38.489	3.98039			3.89595	8.13115	Female	1
1290	1	0	0	0	37.2119				4.29812				9.11475	Female	1
1307	0	0	0	0									23.7377	Male	1
1323	1	0	0	0	27.6366				7.1227				13.4754	Female	1
1335	1	0	0	0	16.2856				10.4711				16.459	Female	1
1347	1	0	0	0	37.6739				4.16184				21.2459	Female	1
1359	1	0	0	0	19.2897				9.58491				17.6393	Male	1
1371	1	1	0	1	18.5862	24.4526		30.8175	9.79245	10.4566		6.11956	19.9672	Female	1
1383	0	0	0	0	40.3478				3.3731				22.7213	Female	1
1395	1	0	0	1	35.6033			31.3717	4.77265			5.95892	21.082	Female	1
1411	0	0	0	0	38.0934				4.03809				12.0656	Male	1
1423	1	0	0	0	21.1769				9.02822				19.3115	Male	1
1447	1	1	0	0	29.0066	36.1805			6.71857	6.75695			11.2131	Male	1
1459	1	0	0	0	35.8533	42.6145			4.69891	4.72729			21.6393	Female	1
1471	1	0	0	1	37.5557			27.5413	4.19671			7.06919	18.3279	Female	1
1485	1	1	0	0	16.0643	21.6866			10.5364	11.3292			8.65574	Male	1
1497	1	0	1	0	23.0505		25.6478		8.47553		9.3369		15.0492	Male	1
1509	1	0	0	0	34.6914	42.0768			5.04164	4.89692			4.03279	Male	1
1521	0	0	0	0									4.59016	Male	1
1533	1	1	0	0	20.9166	27.82			9.10501	9.39433			10.3607	Male	1
1545	0	0	0	0	38.6009				3.88839				18	Male	1
1556	1	1	0	0	18.2103	24.3793			9.90332	10.4797			4.59016	Female	1
1572	1	0	0	0	35.8223				4.70803				10.5902	Female	1
1586	1	0	0	0	37.4988				4.2135				17.0492	Male	1
1598	0	0	0	0	38.2721				3.9854				9.18033	Female	1
1612	1	0	0	0	25.6213				7.71718				4.68852	Female	1
1670	1	1	0	0	24.6006	31.3597			8.01829	8.2777			8.22951	Male	1
1695	0	0	0	0									4.91803	Male	1
1747	0	0	0	0									24.1639	Male	1
1759	0	0	0	0									1.34426	Female	1
1771	1	1	0	0	19.8783	26.1851			9.41129	9.91006			13.8361	Female	1
1783	0	0	0	0									6.03279	Female	1
1795	1	0	0	1	26.5046			24.9297	7.45662			7.82618	17.1803	Female	1
1807	1	0	0	0	37.3646	42.6776			4.25308	4.70737			24.1639	Female	1
1819	0	0	0	0									15.9672	Female	1
1831	1	1	0	0	15.9054	22.6103	40.8034		10.5832	11.0378	4.90543		12.2951	Female	1
1842	1	0	1	0	21.2684		23.7534		9.00123		9.89081		3.54098	Female	1
1854	0	0	0	0									0.491803	Male	1
1871	1	0	0	0	32.1294	39.7323			5.79739	5.63649			9.40984	Male	1
1915	0	0	0	0		43.4359				4.46817			25.6721	Female	1
1922	1	0	0	1	19.5994			29.9796	9.49356			6.36242	21.2131	Female	1
1932	0	0	0	0									11.8033	Female	1
1944	0	0	0	0									15.6721	Female	1
1963	1	0	0	0	23.8581				8.23729				16.0328	Female	1
1974	0	0	0	0									22.2623	Male	1
1988	1	0	0	1	37.5799			33.9324	4.18957			5.21669	21.082	Male	1
1994	1	1	0	0	25.7193	32.997			7.68828	7.76119			13.1803	Female	1
2006	0	0	0	0									16.2295	Female	1
2018	0	0	0	0									17.4426	Female	1
2030	1	0	0	0	37.3986				4.24306				10.7213	Male	1
2042	0	0	0	0	38.4097				3.94479				21.1148	Male	1
2050	1	0	1	1	20.2845		23.6337	34.2119	9.29147		9.92583	5.13568	18.4918	Male	1
2060	1	1	0	0	18.7868	25.1329			9.73325	10.242			16.2623	Female	1
2069	1	1	0	0	20.1833	26.4843			9.32133	9.81568			12.0656	Male	1
2080	0	0	0	0										Female	1
2099	1	0	0	0	36.917				4.38513				22.8525	Female	1
2112	1	0	0	0	37.7575		38.4624		4.13719		5.58995		24.8852	Male	1
2118	1	0	0	0	37.3657				4.25276				14.7541	Male	1
2125	1	0	1	0	32.7027		37.1584		5.62829		5.97123		13.2131	Male	1
2135	0	0	0	0									17.2459	Male	1
2144	0	0	0	0									14.1967	Female	1
2157	1	1	0	0	19.2972	25.6121	41.6302		9.58271	10.0908	4.66368			Male	1
2175	1	1	0	0	20.7644	27.5019			9.14991	9.49467			11.6066	Female	1
2195	0	0	0	0									9.40984	Female	1
2202	1	1	0	0	20.667	28.2467			9.17863	9.25972			8.52459	Female	1
2213	1	1	0	0	25.3669	33.0045		39.0775	7.79221	7.75883		3.72538	19.1803	Male	1
2220	1	0	0	0	34.9596				4.96252				17.5082	Male	1
2229	1	0	0	0	36.854				4.40369				12.1639	Male	1
2236	1	1	0	0	19.2057	25.5935			9.6097	10.0967			13.377	Female	1
2245	0	0	0	0									20.918	Male	1
2254	1	0	1	1	24.7024		34.2347	23.4037	7.98823		6.82612	8.26848	23.4754	Male	1
2263	0	0	0	0									25.9672	Male	1
2270	1	0	0	1	30.5165	38.7086		19.3101	6.27318	5.95944		9.45504	20.7541	Female	1
2277	0	0	0	0									11.4426	Female	1
2290	0	0	0	0									20.5574	Male	1
2299	0	0	0	0									23.0164	Male	1
2308	1	0	0	1	26.3403			20.3442	7.50509			9.1553	11.7705	Female	1
2318	1	0	0	0	27.9357				7.03446				21.6393	Female	1
2320	1	0	0	0	37.8363				4.11395				10.8525	Male	1
2331	0	0	0	0	38.4839				3.9229				4.98361	Female	1
2337	0	0	0	1				19.2375				9.47608	31.377	Female	1
2348	0	0	0	1				19.6051				9.36953	13.8033	Male	1
2357	0	0	0	1				36.0698				4.59715	26.8525	Male	1
2375	1	1	0	1	23.9818	30.326		36.9751	8.2008	8.6038		4.33475	13.082	Female	1
2391	0	0	0	0									20.9508	Male	1
2408	0	0	0	1				34.5815				5.02856	18.2295	Male	1
2419	0	0	0	1	38.0948			21.2625	4.0377			8.88912	32.459	Female	1
2432	0	0	0	1				25.308				7.71652	9.18033	Male	1
2441	0	0	0	0									16.9836	Male	1
2450	0	0	0	0									12.918	Female	1
2459	0	0	0	0									7.01639	Female	1
2482	1	0	0	0	31.587				5.95739				18.7541	Female	1
2502	0	0	0	1				23.8276				8.14561	13.3115	Male	1
2520	1	0	1	0	35.3062		37.2478		4.86029		5.9451		18.4918	Female	1
2532	1	1	0	1	29.6835	34.3948	38.1701	36.4783	6.5189	7.32025	5.6754	4.47875	4.45902	Female	1
2554	0	0	0	0			38.0387				5.71382		17.2131	Female	1
2563	0	0	0	0									23.5738	Female	1
2576	1	0	1	0	35.985		37.7931		4.66006		5.78564		12.5902	Male	1
2585	1	0	1	1	36.5021		37.9183	20.2745	4.50751		5.74903	9.17549	20.2295	Female	1
2600	1	1	0	0	27.3138	32.7506		39.8394	7.21793	7.83892		3.50451	15.1803	Female	1
2604	0	0	0	0				38.2293				3.9712	11.9672	Female	1
2615	0	0	0	0									18.1967	Female	1
2626	0	0	0	0	43.822				2.34826				18.3279	Male	1
2637	1	0	1	1	17.8332		20.1724	35.5124	10.0145		10.9379	4.75874	18.2623	Male	1
2658	0	0	0	0									2.55738	Female	1
2669	0	0	0	0										Male	1
2678	1	0	1	0	18.5758		20.7186		9.7955		10.7782		24.2623	Male	1
2695	1	1	0	0	23.1154	29.4384		39.4392	8.4564	8.88379		3.62051	9.44262	Female	1
2706	1	0	1	0	25.5929		27.3694		7.72555		8.83351		34.0984	Female	1
2806	1	0	0	0	35.273		38.1416		4.87008		5.68375		14.623	Male	1
2815	0	0	0	0									21.1148	Male	1
2824	1	0	0	0	20.9191				9.10427				13.6393	Male	1
2835	1	0	0	0	37.1193				4.32546				4.09836	Female	1
2842	1	1	0	0	23.4581	29.8135			8.35529	8.76547			9.2459	Male	1
2854	1	1	1	0	23.4513	34.1809	25.5619		8.35732	7.38773	9.36202		8.42623	Female	1
2883	0	0	0	0									9.96721	Male	1
2894	1	0	0	1	35.7481			20.1994	4.72992			9.19727	24.623	Female	1
2917	0	0	0	1				32.8628				5.52673	24.918	Male	1
2927	0	0	0	1				31.226				6.00117	31.3443	Male	1
2941	1	1	0	0	19.5125	25.1356			9.5192	10.2411			7.90164	Female	1
2948	1	0	0	0	35.8997				4.6852				7.83607	Male	1
2966	0	0	0	1				24.83				7.85506	12.2623	Female	1
2968	1	1	0	0	20.8363	26.5083		38.6198	9.12869	9.8081		3.85802	13.7377	Male	1
